# Supplementary material for: Effect of heritable symbionts on maternally-derived embryo transcripts
Source: Sci Rep. 2019 Jun 20;9:8847. doi: 10.1038/s41598-019-45371-0 (PMC6586653; doi:10.1038/s41598-019-45371-0)
Supplement: Supplementary file 5 — Supporting Data File S1 [file 41598_2019_45371_MOESM5_ESM.zip]

Archive with 18 entries (15 files):
- SupportingDataFileS1/
- SupportingDataFileS1/deseq_exon.R
- __MACOSX/
- __MACOSX/SupportingDataFileS1/
- __MACOSX/SupportingDataFileS1/._deseq_exon.R
- SupportingDataFileS1/deseq_gene.R
- __MACOSX/SupportingDataFileS1/._deseq_gene.R
- SupportingDataFileS1/edgeR_exon.R
- __MACOSX/SupportingDataFileS1/._edgeR_exon.R
- SupportingDataFileS1/edgeR_gene.R
- __MACOSX/SupportingDataFileS1/._edgeR_gene.R
- SupportingDataFileS1/limma_exon.R
- __MACOSX/SupportingDataFileS1/._limma_exon.R
- SupportingDataFileS1/limma_gene.R
- __MACOSX/SupportingDataFileS1/._limma_gene.R
- SupportingDataFileS1/ReadMapping_Counting.txt
- __MACOSX/SupportingDataFileS1/._ReadMapping_Counting.txt
- __MACOSX/._SupportingDataFileS1
