# Supplementary material for: Effect of heritable symbionts on maternally-derived embryo transcripts
Source: Sci Rep. 2019 Jun 20;9:8847. doi: 10.1038/s41598-019-45371-0 (PMC6586653; doi:10.1038/s41598-019-45371-0)
Supplement: Supplementary file 6 — Supporting Data File S2 [file 41598_2019_45371_MOESM6_ESM.zip]

Archive with 8 entries (5 files):
- SupportingDataFileS2/
- SupportingDataFileS2/2drosophila-htseq_counts_gene-1.txt
- __MACOSX/
- __MACOSX/SupportingDataFileS2/
- __MACOSX/SupportingDataFileS2/._2drosophila-htseq_counts_gene-1.txt
- SupportingDataFileS2/exon-drosophila-htseq_counts_all-1.txt
- __MACOSX/SupportingDataFileS2/._exon-drosophila-htseq_counts_all-1.txt
- __MACOSX/._SupportingDataFileS2
