# Supplementary material for: Effect of heritable symbionts on maternally-derived embryo transcripts
Source: Sci Rep. 2019 Jun 20;9:8847. doi: 10.1038/s41598-019-45371-0 (PMC6586653; doi:10.1038/s41598-019-45371-0)
Supplement: Supplementary file 6 — Supporting Data File S2 [file 41598_2019_45371_MOESM6_ESM.zip › SupportingDataFileS2/2drosophila-htseq_counts_gene-1.txt]

	Control	Control	Control	Control	MSRO	MSRO	MSRO	MSRO	hyd1	hyd1	hyd1	hyd1	wMel	wMel	wMel
	s_1_sequence	Sample_02_TruSeq_4_TGACCA_R1	Sample_06_TruSeq_6_GCCAAT_R1	Sample_09_TruSeq_7_CAGATC_R1	s_2_sequence	Sample_01_TruSeq_2_CGATGT_R1	Sample_05_TruSeq_5_ACAGTG_R1	Sample_08_TruSeq_6_GCCAAT_R1	s_3_sequence	Sample_03_TruSeq_2_CGATGT_R1	Sample_10_TruSeq_12_CTTGTA_R1	Sample_12_TruSeq_12_CTTGTA_R1	Sample_04_TruSeq_4_TGACCA_R1	Sample_07_TruSeq_5_ACAGTG_R1	Sample_11_TruSeq_7_CAGATC_R1
FBgn0000003	0	0	0	0	1	0	0	0	0	0	0	0	0	0	0
FBgn0000008	3022	2263	2967	2948	2435	2744	2703	2178	2559	2234	2775	2288	2151	2815	2315
FBgn0000014	159	195	64	28	5	113	26	129	50	51	5	16	108	10	135
FBgn0000015	59	130	41	14	11	72	18	60	44	25	2	13	58	3	57
FBgn0000017	5823	6531	8445	6989	5596	7341	8418	6330	4938	6596	8234	6659	6229	7367	7300
FBgn0000018	1002	381	529	615	938	634	676	566	1315	523	481	436	453	628	597
FBgn0000022	0	0	0	0	0	0	0	0	0	0	0	0	0	0	0
FBgn0000024	22	31	1	5	2	5	2	10	8	5	3	2	4	2	18
FBgn0000028	10	14	16	4	15	7	9	5	16	12	5	7	6	6	13
FBgn0000032	4334	3430	3593	2806	4295	4180	3428	3845	5210	3201	3535	2985	2487	3189	3120
FBgn0000036	12	28	0	0	5	5	3	5	5	1	1	1	2	1	19
FBgn0000037	15	14	0	1	3	3	4	8	5	3	0	2	4	1	9
FBgn0000038	41	51	17	16	11	22	16	17	28	5	7	3	8	6	39
FBgn0000039	8	15	2	0	2	6	0	0	1	1	0	1	2	0	4
FBgn0000042	84622	99773	97393	86420	100551	94359	84536	95523	88575	86970	91934	78814	79980	91516	87514
FBgn0000043	8412	7625	7599	7420	7776	7881	6926	6685	11144	6734	6859	5806	6828	7263	6982
FBgn0000044	1906	5675	312	267	663	1752	467	1467	854	492	195	282	578	201	2712
FBgn0000045	2	2	2	1	3	1	2	0	1	0	1	0	1	0	1
FBgn0000046	256	798	137	64	100	318	78	338	126	147	27	70	219	42	444
FBgn0000047	4	11	3	7	10	10	6	5	4	3	5	8	7	7	4
FBgn0000052	3498	2867	3780	3439	4558	3546	3033	3275	3943	2883	3345	2657	2688	3068	2574
FBgn0000053	1485	1401	1890	2094	2255	1578	1430	1474	2040	1239	1401	1261	1253	1929	1330
FBgn0000055	0	0	0	0	0	0	0	0	0	0	0	0	0	0	0
FBgn0000056	0	0	0	0	0	0	0	0	0	0	0	0	0	0	0
FBgn0000057	2014	2257	2250	2004	2593	2338	1992	2432	2095	2106	2278	1825	1771	1954	1953
FBgn0000061	13	21	4	0	0	12	5	14	6	1	0	4	4	2	16
FBgn0000063	2883	1567	1840	1900	2281	1995	1917	1443	3085	1573	1822	1510	1664	1932	1614
FBgn0000064	9707	12305	12689	10776	11834	11628	12903	13344	15069	11488	13020	10457	9194	10959	11552
FBgn0000071	389	1077	405	162	30	581	104	791	246	247	28	85	574	51	452
FBgn0000075	38	100	21	31	28	65	23	26	36	8	8	10	26	18	24
FBgn0000077	1219	1082	1049	928	1753	1212	1078	1299	1126	952	1132	941	901	1006	956
FBgn0000078	1	1	0	0	0	1	0	3	1	0	0	0	0	0	0
FBgn0000079	5	4	0	0	0	1	0	3	0	0	0	0	0	0	0
FBgn0000083	3010	4195	3312	2810	4139	3607	3282	4586	3569	3300	3368	2890	3104	3022	3677
FBgn0000084	682	841	661	683	1130	993	749	1210	881	869	873	767	510	590	613
FBgn0000092	5	6	2	6	0	4	2	2	0	2	1	2	4	1	3
FBgn0000094	0	0	0	0	0	0	0	0	0	0	0	0	0	0	0
FBgn0000097	5719	4077	4927	4386	4437	4952	5354	4333	5615	4240	4886	3844	3910	4486	4777
FBgn0000100	6136	19935	24771	20274	23113	17455	12919	24584	25255	17148	21973	17187	13946	22210	17800
FBgn0000108	346	345	297	201	220	279	268	314	290	183	275	214	211	244	332
FBgn0000109	766	1016	896	942	816	974	868	949	572	819	922	738	859	924	828
FBgn0000114	39817	41415	37328	29051	43718	43289	40680	56462	40117	38976	48947	39435	29313	29899	37984
FBgn0000115	1427	2927	2243	1931	1867	2326	2035	2985	953	2354	2260	2012	2156	1937	2422
FBgn0000116	5634	9106	8533	6740	6023	9013	6277	8891	5859	7211	7477	6379	6836	6315	6596
FBgn0000117	15822	26819	25411	21960	21437	24158	20735	25383	20771	22443	22355	19242	21768	21218	22295
FBgn0000119	3072	1778	2250	2004	2054	2064	2212	1889	3723	1379	1975	1518	1679	2141	1513
FBgn0000120	3	8	0	0	0	2	1	0	1	1	0	1	1	0	5
FBgn0000121	0	0	0	0	0	0	0	0	0	0	0	0	0	0	0
FBgn0000137	0	0	0	0	0	0	0	0	0	0	0	0	0	0	0
FBgn0000139	2248	1588	1634	1684	2263	1717	1443	1436	2408	1417	1427	1203	1484	1576	1428
FBgn0000140	19032	12467	16822	15493	13657	14572	17332	10823	25937	12040	16148	12461	12815	15868	12534
FBgn0000146	5133	3423	4152	3603	5004	4064	3783	2954	6187	3476	4536	3477	3425	3804	3633
FBgn0000147	4558	5550	4569	3841	6091	4882	4387	5297	5239	4616	4864	4192	4372	3962	4684
FBgn0000150	14410	34519	30791	27988	20347	30642	25785	47494	16223	27577	32853	26311	21947	23929	28335
FBgn0000152	352	241	255	186	343	274	223	287	401	176	265	237	207	197	212
FBgn0000153	52	22	27	15	56	17	14	24	50	13	22	17	23	15	21
FBgn0000157	24	35	21	4	2	20	2	12	8	8	3	5	23	2	23
FBgn0000158	3196	2132	1954	1701	2588	2332	1997	2423	3284	1985	1797	1640	1768	2184	1845
FBgn0000163	4590	4221	5233	4350	4798	4589	4861	5198	4606	3920	4567	3823	3460	5000	4547
FBgn0000166	7115	3795	6037	6330	7763	4851	5917	3871	8624	4513	4857	4078	4552	5852	4806
FBgn0000173	7095	9372	7784	6233	5796	8404	7413	7700	3021	7964	8369	7033	7966	7184	7665
FBgn0000179	0	0	0	0	0	0	0	0	0	0	0	0	0	0	0
FBgn0000180	232	329	222	150	37	219	74	207	117	115	54	70	217	86	172
FBgn0000181	19718	31512	24897	21782	23067	27261	23949	37290	8286	24440	29354	24293	21991	20819	24993
FBgn0000182	0	0	0	0	0	0	0	0	0	0	0	0	0	0	0
FBgn0000183	11096	7909	8446	7037	11197	8276	8159	7406	13719	7911	8551	7000	7363	7305	7836
FBgn0000206	1	4	0	0	0	1	1	5	2	0	0	0	0	0	2
FBgn0000212	13981	6887	10728	10955	8541	9351	10973	5981	15553	7416	8719	7171	7896	10518	8254
FBgn0000216	171	249	206	108	31	179	33	123	85	83	10	54	331	34	115
FBgn0000221	513	692	594	521	710	738	482	804	567	564	547	527	537	520	523
FBgn0000227	0	0	0	0	0	0	0	0	0	0	0	0	0	0	0
FBgn0000228	8244	4724	6347	6552	6468	5690	6412	4387	7269	5045	5116	4392	4956	6663	5773
FBgn0000229	900	878	505	410	693	687	566	721	622	630	491	486	671	451	655
FBgn0000233	34	29	43	24	2	26	5	21	5	17	5	7	44	11	30
FBgn0000239	13327	8967	9524	8678	12412	9903	9813	8743	10383	8573	9451	7620	8081	8972	8748
FBgn0000241	7	16	7	10	7	15	6	11	5	3	5	3	3	4	16
FBgn0000244	182	300	163	168	212	232	158	206	146	196	228	170	143	136	219
FBgn0000246	3285	2154	2514	2128	2855	2894	2599	1896	2637	2484	2446	2108	2038	2536	2771
FBgn0000247	3706	2191	2999	2791	2770	2745	2817	1994	4280	1930	2590	2073	2057	2618	1871
FBgn0000250	18849	13850	16515	17513	17305	17397	15930	12044	14777	14224	15261	12942	14736	16214	15072
FBgn0000251	7525	7792	9369	8846	8066	9261	9379	9799	6707	7648	9127	7418	6718	8330	8277
FBgn0000253	29562	27515	29293	12618	17665	24590	29818	25684	22620	24232	30848	25104	23693	23017	29440
FBgn0000256	1956	1414	1490	1358	1614	1446	1157	1483	1748	1253	1399	1084	1126	1291	1060
FBgn0000257	1581	2143	2023	1802	2565	2145	1565	2465	1569	1813	2053	1588	1556	1748	1678
FBgn0000259	8680	8757	7745	5954	5689	8979	8872	6870	5186	8633	9068	8088	8344	6783	8773
FBgn0000261	1670	1185	1535	1725	2404	1547	1709	1739	2225	1322	1252	1042	1177	1592	1845
FBgn0000273	6962	5764	6567	5392	4884	6542	7126	4865	8220	5898	6854	5484	5410	5742	5932
FBgn0000274	23	17	33	33	19	27	27	21	33	14	30	21	22	32	15
FBgn0000276	0	1	0	0	0	0	0	0	0	0	0	1	0	0	0
FBgn0000277	0	0	0	0	0	0	0	0	0	0	0	0	0	0	0
FBgn0000278	0	0	0	0	0	0	0	0	0	0	0	0	0	0	0
FBgn0000279	0	0	0	0	0	0	0	0	0	0	0	0	0	0	0
FBgn0000280	0	0	0	0	0	0	0	0	0	0	0	0	0	0	0
FBgn0000281	0	0	0	0	0	0	0	0	0	0	0	0	0	0	0
FBgn0000283	22957	12348	16426	16221	14256	15263	18735	10884	24496	13884	16511	13120	14122	16581	15891
FBgn0000286	2557	2077	2279	2073	2261	2392	2236	2295	2903	1904	2235	1792	1784	1931	1897
FBgn0000287	15	28	3	2	4	14	3	6	6	3	0	1	10	1	20
FBgn0000289	13608	10489	12976	12702	12802	12307	12901	10986	14055	11064	12828	10471	10583	11793	11787
FBgn0000299	239	1068	63	49	74	295	76	244	35	75	40	48	118	29	480
FBgn0000303	9	17	1	1	2	3	3	5	1	2	0	0	4	0	11
FBgn0000307	0	0	0	0	0	0	0	0	0	0	0	0	0	0	0
FBgn0000308	16798	21653	19445	14743	12441	20718	18774	21034	7380	20066	20481	17950	16640	15486	20075
FBgn0000316	7132	5306	5052	4579	7149	5610	5205	4722	7682	4980	5356	4407	4871	4689	4925
FBgn0000317	9443	3487	5231	5065	5078	4670	6493	3417	11750	4068	5099	4061	3993	5675	4930
FBgn0000318	2025	4598	3079	2620	3053	3655	2983	4382	1419	3484	3421	3074	3166	2747	3408
FBgn0000319	13281	9938	12056	11482	12097	10723	11924	9041	17917	10019	11228	9402	8932	12216	9374
FBgn0000320	35	83	48	13	5	51	8	45	5	30	2	6	52	6	36
FBgn0000326	1298	992	936	880	1406	1080	848	830	1024	799	930	759	858	848	900
FBgn0000330	1366	1412	1210	1180	2116	1303	1179	1486	1655	1160	1235	1050	1146	1165	1237
FBgn0000337	1	4	3	0	0	1	3	2	0	0	9	0	2	1	2
FBgn0000339	2707	3416	2331	1599	3854	2821	2204	3748	2362	2477	2613	2158	2188	1839	2523
FBgn0000346	552	240	180	173	517	229	258	235	595	188	173	177	135	212	218
FBgn0000351	2431	2737	2059	1690	2823	2495	1637	2125	3284	2042	2274	1912	1996	1453	1648
FBgn0000352	5917	5262	6202	5054	5364	5268	6183	4779	8301	5103	6157	5011	4870	5267	5300
FBgn0000355	0	0	2	3	0	0	1	0	1	0	3	0	3	6	1
FBgn0000356	0	0	0	0	0	0	0	0	0	0	0	0	0	0	0
FBgn0000357	3	2	0	0	0	2	3	3	0	1	1	1	1	2	3
FBgn0000358	0	0	0	0	0	0	0	0	0	0	0	0	0	0	0
FBgn0000359	0	0	0	0	0	0	0	0	0	0	0	0	0	0	0
FBgn0000360	0	0	0	0	0	0	0	0	0	0	0	0	0	0	0
FBgn0000370	4183	3300	2872	2154	3024	3031	2593	3259	3168	2620	3033	2442	2391	2559	2888
FBgn0000376	6550	4964	6368	6574	6320	6029	5944	5520	6166	4795	6049	4782	4831	6372	5285
FBgn0000377	2134	2801	2735	2788	2833	2695	2293	2537	2304	2423	2469	2109	2449	2438	2297
FBgn0000382	6088	4261	5565	4365	5247	5058	5857	4678	8038	4386	5807	4681	4013	4607	4623
FBgn0000384	6209	4151	3463	2653	4880	4138	3875	3775	6916	4027	4036	3387	3247	2985	3857
FBgn0000392	0	0	0	0	0	0	0	0	0	0	0	0	0	0	0
FBgn0000394	404	330	319	339	509	376	355	431	385	341	274	234	328	324	442
FBgn0000395	41	87	26	29	4	40	13	42	7	32	5	8	48	15	26
FBgn0000404	73872	67300	65296	53908	75017	61949	66790	61997	114358	62920	69230	58105	60248	59836	67794
FBgn0000405	145868	143166	146299	126864	168665	139140	143358	134650	246381	135091	146506	122052	130420	134720	136013
FBgn0000406	20	76	8	9	3	35	11	53	15	12	3	6	26	0	37
FBgn0000411	121	440	187	83	44	202	32	157	27	225	34	102	292	68	196
FBgn0000412	9060	15832	14472	13222	10138	14779	13267	14417	4839	13370	14027	12127	13428	12776	14003
FBgn0000414	6592	3604	5135	5110	4321	4407	5189	3338	6967	3604	4485	3455	3766	5171	4031
FBgn0000416	19297	12431	15463	13136	12523	13700	15173	12577	24395	9788	15510	11233	11675	14742	12113
FBgn0000422	11	51	2	0	11	12	3	13	3	3	9	4	7	0	30
FBgn0000426	0	0	0	0	0	0	0	0	0	0	0	0	0	0	0
FBgn0000427	1	0	0	0	0	1	0	1	1	0	0	0	2	0	0
FBgn0000439	33	48	15	9	0	25	10	22	12	8	0	5	29	1	28
FBgn0000442	0	1	0	0	0	0	0	0	0	0	0	1	0	0	0
FBgn0000447	2096	2147	1893	1891	2755	2312	1682	2029	1985	1834	1891	1678	1802	1782	1829
FBgn0000448	7	15	2	3	0	4	4	4	0	0	0	0	4	1	16
FBgn0000449	26	56	41	50	7	33	7	13	7	35	5	11	78	16	32
FBgn0000451	444	326	58	55	27	203	72	110	20	2	5	3	37	42	114
FBgn0000454	8760	9069	9190	7895	12152	9280	6681	8793	12857	7529	8340	7105	7332	7613	6259
FBgn0000455	965	1154	1000	915	1786	1173	883	1381	1449	1026	899	787	902	839	1033
FBgn0000459	44	58	28	16	1	46	8	34	6	18	3	6	45	3	33
FBgn0000463	4529	3554	4316	3235	2953	3647	4552	4558	4636	2738	4569	3379	2952	3781	3326
FBgn0000464	57	35	31	27	41	35	27	25	41	27	34	27	34	21	21
FBgn0000473	0	0	0	0	0	0	0	0	0	0	0	0	0	0	0
FBgn0000477	36	172	41	16	14	67	11	73	32	30	7	17	77	2	55
FBgn0000479	738	708	792	406	463	764	879	891	478	657	984	727	597	563	709
FBgn0000482	0	0	0	0	0	0	0	0	0	0	0	0	0	0	0
FBgn0000489	19	59	34	31	13	23	10	14	6	19	4	12	67	15	43
FBgn0000490	50	85	32	18	5	46	13	56	3	23	6	17	58	9	35
FBgn0000492	32	71	28	11	2	41	10	42	9	15	0	8	36	4	33
FBgn0000499	2998	4356	4728	4258	4031	4618	3985	4872	2954	3912	4411	3495	3415	4005	3908
FBgn0000500	0	0	0	0	0	0	0	0	0	0	0	0	0	0	0
FBgn0000504	56	43	64	61	48	44	38	31	66	47	32	26	38	39	46
FBgn0000520	1125	1627	1538	1438	1960	1645	1141	2085	811	1324	1428	1206	1268	1287	1281
FBgn0000524	7918	6224	6667	6060	7510	6988	6695	7065	9113	5954	6943	5772	5315	5900	6200
FBgn0000527	2	24	0	0	2	9	1	8	1	1	0	1	2	0	10
FBgn0000529	0	2	2	0	0	1	0	0	0	0	1	0	1	2	1
FBgn0000533	1394	1549	1346	1381	1918	1547	1199	1797	1829	1265	1314	1077	1297	1368	1336
FBgn0000535	12	14	5	6	4	8	11	3	3	6	6	2	9	6	16
FBgn0000536	3959	2688	2562	2139	3179	2821	2589	2519	3286	2474	2602	2226	2281	2333	2722
FBgn0000541	40666	17749	22604	18560	20698	21254	25319	13964	46057	18554	24651	19460	18789	20189	19788
FBgn0000542	184	255	145	118	32	182	77	159	53	94	34	46	164	47	133
FBgn0000543	1414	1438	1739	1470	1948	1669	1280	1454	1453	1317	1390	1250	1364	1318	1179
FBgn0000546	4264	3537	4215	3836	3550	4028	4228	3565	4247	3466	3961	3254	3372	3987	4029
FBgn0000547	6211	4855	5865	4107	3201	4790	6258	5169	6068	3516	5788	4259	4585	5574	4785
FBgn0000551	1	13	0	0	1	2	1	3	0	1	2	1	4	0	8
FBgn0000552	0	1	2	0	1	0	0	0	0	0	0	0	0	0	0
FBgn0000557	6	15	3	6	6	7	3	10	13	3	2	2	4	2	7
FBgn0000559	187291	97702	115568	115979	181368	112307	94683	93171	182746	88509	100741	83730	91482	111088	86470
FBgn0000560	2	6	4	0	0	3	1	2	3	1	0	0	3	0	2
FBgn0000562	7238	5028	6469	5387	6626	6235	6179	5194	7794	4795	6207	5016	4627	5277	4854
FBgn0000564	1	3	0	0	0	0	0	0	0	0	0	0	0	0	2
FBgn0000565	528	801	642	498	616	773	579	836	576	606	551	510	667	464	747
FBgn0000566	4533	3192	3639	3508	6348	3915	2836	3296	5010	2902	3009	2633	3096	3528	3083
FBgn0000567	13	52	15	10	14	21	7	18	17	12	8	6	12	7	35
FBgn0000568	1267	893	1600	1403	953	1077	1053	1100	697	693	552	520	894	1350	1330
FBgn0000575	0	0	0	0	0	0	0	0	0	0	0	0	0	0	0
FBgn0000576	38	60	40	26	5	49	11	53	9	25	6	13	39	10	42
FBgn0000577	35	179	74	34	1	76	17	88	16	45	4	13	94	4	65
FBgn0000578	4442	3353	3772	3492	3662	3753	3814	3528	4379	3225	3535	2955	3111	3450	3849
FBgn0000579	26276	40547	34744	30385	45873	39673	28122	47691	27692	33025	35924	30332	29693	29245	29805
FBgn0000581	16093	11834	16280	14425	11317	14272	16046	11733	13069	11521	15487	11717	10928	14300	11853
FBgn0000588	0	0	0	0	0	0	0	0	0	0	0	0	0	0	0
FBgn0000591	23	95	64	20	0	48	14	56	1	17	3	11	72	3	45
FBgn0000592	6	10	0	0	1	2	4	2	7	4	1	1	0	6	1
FBgn0000594	0	0	0	0	0	0	0	0	0	0	0	0	0	0	0
FBgn0000606	9	12	19	36	6	14	8	14	3	11	3	7	22	12	17
FBgn0000611	8117	8464	8264	6581	8642	8494	7871	8757	11958	8018	8157	6938	7005	7322	8844
FBgn0000615	18570	8315	9624	9844	16493	12234	9105	10770	26745	8853	8447	7737	8210	9249	8673
FBgn0000617	833	1365	1403	1305	1053	1366	1178	1615	620	1175	1305	1078	1003	1191	1204
FBgn0000618	399	1053	710	634	635	883	671	1080	259	787	777	687	768	588	881
FBgn0000625	9	31	8	1	0	8	5	21	3	4	0	2	6	1	14
FBgn0000629	3172	2765	2291	1866	2945	2635	1852	2168	3374	2236	2367	2068	2379	1590	1961
FBgn0000633	38	51	15	8	7	26	10	28	12	10	6	8	19	11	36
FBgn0000635	425	419	114	172	67	230	171	336	231	143	171	144	187	56	229
FBgn0000636	309	455	49	17	29	169	74	353	103	97	7	39	93	13	349
FBgn0000639	0	0	0	0	0	1	1	0	2	0	0	0	1	1	0
FBgn0000640	0	0	0	1	0	0	0	1	0	0	0	0	0	0	0
FBgn0000644	2	4	7	0	6	8	4	4	3	2	3	1	2	9	5
FBgn0000658	79	154	75	23	14	83	26	101	21	27	2	23	68	7	94
FBgn0000659	80	198	119	58	10	151	37	128	33	64	7	31	137	10	114
FBgn0000662	6489	6272	7306	6806	7152	6939	6851	6352	6517	5874	6871	5577	5193	6475	6463
FBgn0000667	5403	5409	6042	6206	6357	6166	5396	5611	3435	4698	5210	4209	4535	5693	5056
FBgn0000709	4667	2427	3082	3429	4902	3030	2906	2678	6065	2316	2641	2066	2388	3331	2417
FBgn0000711	3487	2965	3366	2781	3304	2954	3257	2640	4943	2986	3348	2732	2837	2916	3194
FBgn0000715	3	1	1	1	0	0	0	0	0	0	0	1	0	0	0
FBgn0000719	3452	2624	2560	2062	2634	2738	2955	2561	4187	2281	2965	2348	2131	2277	2354
FBgn0000721	19516	17004	19714	17181	17227	18488	19777	15596	28302	16666	19284	15876	16008	18031	17185
FBgn0000723	63	130	27	43	7	70	21	63	22	27	7	18	65	17	73
FBgn0000808	570	710	597	534	1054	778	505	804	655	594	664	519	603	520	570
FBgn0000810	2613	1879	2100	1727	1786	2140	2171	1563	3038	1951	2153	1803	1792	1982	1829
FBgn0000826	1891	3057	2210	2180	2311	2694	2114	2905	2422	2221	2429	2025	2304	1946	2201
FBgn0000927	5711	8179	8024	6870	8738	8681	5855	10093	5713	6977	7952	6561	5575	5862	5675
FBgn0000928	11	17	12	9	19	14	14	13	16	7	16	7	7	17	16
FBgn0000964	4	5	1	0	2	1	3	3	0	3	3	0	0	1	3
FBgn0000996	16507	12662	12641	12329	17980	12969	11796	11739	17244	10546	11985	9945	11422	12326	11856
FBgn0001075	256	278	91	29	11	165	32	185	56	59	10	28	106	22	136
FBgn0001077	26	66	42	110	12	46	12	26	7	43	5	18	82	27	52
FBgn0001078	6654	3907	5348	5089	5177	4499	5767	3987	7380	4533	4801	4122	3946	5271	4635
FBgn0001079	2380	2510	2942	2697	2609	2649	2727	2480	3867	2410	2659	2108	2208	2625	2424
FBgn0001083	31	35	13	10	6	22	12	25	14	8	4	5	19	7	24
FBgn0001084	1015	995	1002	825	1458	994	802	1114	1257	864	787	739	800	763	929
FBgn0001085	4682	4679	4619	3502	3364	4474	4760	4405	7143	3994	5115	4053	4223	4292	4140
FBgn0001086	9331	10470	11391	10148	12107	11170	10267	9828	15900	9428	10621	8779	9761	10306	10025
FBgn0001087	6405	7434	7678	6254	6930	7449	7367	7589	5619	7032	7790	6711	6444	6735	7473
FBgn0001089	3	6	2	0	1	2	0	1	1	0	1	0	3	1	5
FBgn0001090	0	0	0	0	0	0	0	0	0	0	0	0	0	0	0
FBgn0001091	11987	15860	14160	12588	20276	14743	12957	19796	15719	12825	15512	12443	11730	12142	12181
FBgn0001092	53591	44788	35567	29654	62419	44215	30926	42329	75882	38833	39527	33752	37040	29716	31547
FBgn0001098	8270	8159	9955	9179	8710	9271	8239	8255	11854	7812	8896	7387	7085	9174	6922
FBgn0001099	41	62	84	72	24	74	71	63	36	64	63	51	70	62	77
FBgn0001104	9763	10247	9402	8549	9057	8967	9494	10166	11275	8422	10074	8222	8739	8684	9602
FBgn0001105	9828	17081	15943	10293	11285	13620	13964	16861	5270	14404	16396	13879	13281	11929	16459
FBgn0001108	7049	6400	6633	5627	7327	6681	5659	6255	6201	5628	6915	5660	5369	5548	4860
FBgn0001112	14	7	22	10	3	5	8	10	5	9	8	7	11	9	7
FBgn0001114	103	291	18	21	36	100	35	61	33	33	26	17	30	27	158
FBgn0001120	11497	18920	13173	10766	18746	16307	12973	20689	14351	15277	15383	13491	12970	11011	13660
FBgn0001122	3543	2845	2816	2321	2399	2867	3522	2327	3981	2871	3233	2705	2657	2711	3201
FBgn0001123	272	349	207	130	100	231	127	197	164	166	124	128	237	107	270
FBgn0001124	5896	5759	4657	4744	8334	5551	4201	5826	6515	4884	4735	4134	4746	4653	4456
FBgn0001125	7486	9484	7098	5039	10442	8749	5390	9805	11129	7645	8310	6960	6651	5044	6247
FBgn0001128	4577	5563	4733	5077	6520	5580	5038	5771	7252	4644	5251	4410	4142	4673	4797
FBgn0001133	1601	2342	2159	2042	2567	2307	1670	2257	1268	1912	1953	1729	1864	1887	1817
FBgn0001134	1	0	0	1	1	0	0	0	2	1	0	0	1	0	2
FBgn0001137	765	448	519	462	726	521	534	475	920	424	467	415	420	486	425
FBgn0001138	44	86	26	6	5	40	11	70	5	27	2	17	30	1	59
FBgn0001139	8867	13660	14796	12805	11153	13791	13171	14149	7630	12226	13071	11176	11503	12306	12840
FBgn0001142	0	0	0	0	0	0	0	0	0	0	0	0	0	0	0
FBgn0001145	99	278	22	3	8	117	29	166	53	60	13	18	75	3	145
FBgn0001147	17	31	12	0	1	20	5	25	13	9	3	5	26	0	19
FBgn0001148	59	152	106	35	4	87	22	82	29	47	2	19	130	5	54
FBgn0001149	5014	18839	16492	11521	9253	18331	12858	21053	7420	13150	14263	11758	13618	11503	13048
FBgn0001150	43	142	100	88	24	66	25	55	11	96	18	45	136	42	65
FBgn0001168	47	119	63	63	9	79	20	68	8	58	9	15	74	26	75
FBgn0001169	6832	5738	7872	6993	5649	6719	8057	5786	7577	5793	7435	5772	5296	6596	6393
FBgn0001170	5	11	0	0	0	6	6	10	0	2	0	1	0	0	6
FBgn0001174	38	576	382	342	71	357	44	196	5	355	100	171	499	211	402
FBgn0001179	0	0	0	0	0	0	0	0	0	0	0	0	0	0	0
FBgn0001180	8848	6021	7633	7230	5892	7770	7493	5853	8508	5842	7252	5739	6540	7180	6265
FBgn0001185	1458	1133	1157	1043	1186	1214	1220	936	1325	1100	1188	941	1150	1197	1151
FBgn0001186	7611	6354	5884	5570	7101	6800	6646	6293	6918	6024	7143	5845	5359	5452	5916
FBgn0001187	0	0	0	0	0	0	0	0	0	0	0	0	0	0	0
FBgn0001189	1497	816	1124	993	937	883	960	959	1436	684	944	716	786	1073	858
FBgn0001197	21862	27895	24861	21830	19242	26585	25006	25025	14681	24572	25737	21689	23374	22986	25209
FBgn0001202	2500	1567	1831	1854	3555	1999	1941	1889	2195	1588	1622	1378	1532	1830	1817
FBgn0001206	5904	2670	3868	4145	3978	3645	4103	2256	7358	2676	3194	2609	3223	3962	3349
FBgn0001208	27	42	3	10	8	23	10	10	23	7	1	1	6	8	24
FBgn0001215	24834	20568	23963	21308	18808	20270	22773	18037	29052	19219	21319	17813	20740	21667	23361
FBgn0001216	11	29	25	21	18	17	18	12	19	8	11	11	13	25	21
FBgn0001217	3	2	0	0	0	0	1	1	0	0	0	0	0	0	0
FBgn0001218	38172	28143	35170	31643	32914	32928	31739	27452	30028	25194	33572	26172	26554	33703	27605
FBgn0001220	11268	7707	9572	8744	12268	9101	8366	8293	11602	7438	9031	7374	7022	8804	7597
FBgn0001222	12343	7705	7471	6798	13387	8493	6994	7322	11885	7140	7754	6427	6816	6404	6659
FBgn0001223	0	0	0	0	0	0	0	0	0	0	0	0	0	0	0
FBgn0001224	831	1047	1186	761	834	1070	819	1385	316	1174	1203	1008	854	1024	935
FBgn0001225	34749	65401	54338	37084	47790	59110	43043	71634	38129	49781	53811	45244	40158	40275	43886
FBgn0001226	17383	38044	36225	29974	21300	38913	32145	40892	8863	33844	36848	30987	27944	31551	31523
FBgn0001227	6	7	9	8	3	8	6	8	7	5	7	5	11	7	11
FBgn0001228	1	0	1	0	0	1	0	0	0	1	0	0	0	0	0
FBgn0001229	16	78	11	9	4	25	10	39	14	16	2	2	16	11	45
FBgn0001230	891	156	170	187	111	161	141	158	49	147	280	208	128	101	135
FBgn0001233	155865	83092	98936	91809	154544	105012	93618	83317	131323	83156	91367	76410	84710	92715	79278
FBgn0001234	224	379	142	89	41	163	58	171	80	114	49	44	205	52	231
FBgn0001235	379	573	276	152	26	349	95	345	100	149	31	67	349	51	345
FBgn0001247	3779	1609	1676	1583	2542	1996	1697	1318	3481	1626	1952	1530	1615	1518	1446
FBgn0001248	16739	15079	14187	12571	16240	14567	11922	13264	19689	13218	14327	11896	13191	12843	12314
FBgn0001250	66	132	21	19	18	47	12	55	32	15	4	9	37	8	66
FBgn0001253	100	45	16	22	4	44	21	31	5	5	6	3	7	9	49
FBgn0001254	226	211	62	49	12	97	39	72	12	16	5	8	56	22	126
FBgn0001255	0	0	0	0	0	0	0	0	0	0	0	0	0	0	0
FBgn0001256	174	124	27	37	9	76	27	60	2	12	1	6	40	21	60
FBgn0001257	709	454	296	349	36	346	146	289	163	132	57	104	353	277	506
FBgn0001258	119	271	36	76	19	84	39	114	36	28	11	10	51	12	125
FBgn0001259	17	31	2	3	2	11	3	19	3	8	0	1	13	0	17
FBgn0001263	5	5	13	3	1	8	4	6	2	2	2	6	6	0	6
FBgn0001269	67	71	38	29	18	35	40	49	60	35	27	33	51	17	51
FBgn0001276	927	1181	1068	1148	910	1197	1057	1007	875	1017	1012	912	1050	1065	1209
FBgn0001280	2484	2832	2389	2171	2167	2779	2185	2748	1788	2356	2465	2173	2309	2287	2408
FBgn0001281	1	1	0	1	2	1	0	1	0	1	1	0	3	0	0
FBgn0001285	0	5	0	0	0	0	0	2	0	0	0	0	0	0	3
FBgn0001291	1759	2073	1533	1234	1542	2002	1372	1937	2012	1687	1769	1515	1625	1264	1571
FBgn0001296	38	75	59	48	27	62	46	68	51	35	18	21	42	34	54
FBgn0001297	284	360	353	271	306	395	312	451	179	324	326	316	201	266	355
FBgn0001301	4422	3658	4153	3630	3135	3824	3976	3504	5241	3112	3837	3143	3318	3653	3778
FBgn0001308	10824	11115	11995	11015	11903	11284	11444	10553	11169	10603	12310	10116	9992	11339	11008
FBgn0001311	120	98	22	23	21	69	25	50	11	17	7	9	31	10	55
FBgn0001313	1	0	0	0	0	0	0	0	0	0	0	0	0	0	0
FBgn0001316	8816	6878	8979	8534	7581	7835	8653	6581	8338	6680	8426	6779	6448	8395	6867
FBgn0001319	63	68	42	24	22	54	29	63	47	33	40	30	53	19	66
FBgn0001320	41	209	103	71	25	115	21	102	19	87	18	44	135	39	111
FBgn0001321	13	6	0	1	3	3	4	3	5	1	0	2	1	5	2
FBgn0001323	40	70	28	29	3	28	10	36	4	16	0	5	43	5	50
FBgn0001324	2044	1402	1900	1692	1187	1621	1554	1234	1808	1190	1654	1190	1343	1702	1119
FBgn0001325	0	0	0	0	0	0	0	0	0	0	0	0	0	0	0
FBgn0001330	3212	1943	1954	2090	3107	2135	1871	1845	3414	1789	1955	1623	1855	1828	1773
FBgn0001341	5137	2830	3404	3629	4418	3275	3784	2657	4230	2941	2891	2610	3005	3481	3349
FBgn0001404	9077	5263	6524	6073	5895	6344	7084	4924	7111	5503	6534	5407	5540	6293	5805
FBgn0001491	2006	2789	2324	1747	2297	2313	2205	2821	2386	2212	2346	2045	2211	1952	2489
FBgn0001565	8172	10277	8581	9060	7862	9172	7860	8163	8846	8564	9433	7871	9612	8720	8722
FBgn0001612	6270	3007	3406	3424	4227	3604	3537	2845	5747	3220	3510	2946	2978	3289	3159
FBgn0001624	6188	4732	5106	4115	3477	4607	6051	3867	6955	4419	5531	4442	4532	4551	5317
FBgn0001941	6072	4355	4264	3737	5598	4572	4683	4837	6904	4216	4578	3839	3698	4197	4756
FBgn0001942	40298	48885	45990	40482	47874	48291	37235	51209	28951	40007	44902	37318	37654	40584	39776
FBgn0001961	2283	2715	2719	2960	3715	2676	2200	3057	3037	2339	2554	2102	2155	2435	2364
FBgn0001965	3632	2519	3101	2725	2625	3182	2497	2437	3243	2386	2917	2361	2412	2473	2129
FBgn0001967	0	0	0	0	0	0	0	0	0	0	0	0	0	0	0
FBgn0001970	4	2	1	3	7	9	3	3	10	2	5	1	10	0	4
FBgn0001974	2721	2959	2929	2614	3220	2984	2725	2952	3622	2849	2851	2296	2457	2652	2742
FBgn0001977	1664	2282	1839	1597	2127	1912	1731	2206	1324	1738	1719	1541	1827	1596	1859
FBgn0001978	10357	10432	11271	10792	12713	11660	9341	10240	7366	9716	10836	8929	8886	9691	8647
FBgn0001981	69	91	42	40	30	52	12	55	30	30	3	17	80	22	69
FBgn0001983	50	87	50	8	1	61	11	70	42	26	1	12	58	3	48
FBgn0001986	3480	2893	3657	3641	4082	3359	3313	2821	4442	2831	2979	2570	2948	3386	3081
FBgn0001987	241	310	130	133	184	241	144	241	252	185	131	157	166	167	248
FBgn0001989	854	1534	1247	1203	1497	1443	1103	1932	1037	1212	1254	1043	1069	1103	1257
FBgn0001990	2432	2327	2113	2052	2653	2323	1979	2028	1955	2099	2234	1815	2066	1970	2072
FBgn0001991	36	58	6	4	4	27	13	22	19	7	1	1	15	2	39
FBgn0001992	5	3	0	0	1	4	0	2	0	0	1	0	1	4	2
FBgn0001994	5963	4883	5922	5482	4107	5700	5970	4686	4057	4706	5410	4444	4785	5132	5156
FBgn0001995	1495	2041	1595	1431	2333	1947	1458	2265	1659	1666	1716	1441	1492	1457	1694
FBgn0002021	1539	1517	1337	1221	2347	1527	1127	1516	1816	1308	1395	1146	1332	1138	1215
FBgn0002022	2525	2824	2300	1869	2546	2663	2048	3077	1954	1948	2323	1891	1985	2058	1954
FBgn0002023	11	29	2	5	2	20	6	24	6	6	0	3	6	2	24
FBgn0002031	8085	9502	7873	8306	11361	9622	7415	10210	10232	7800	8687	7340	7221	7212	7412
FBgn0002036	620	816	779	743	1066	869	651	907	743	714	801	646	641	682	688
FBgn0002044	9398	6266	9380	9094	9964	8215	8590	7464	5457	6284	7225	5954	6283	9153	7100
FBgn0002069	1357	1059	874	794	1101	1051	841	1012	1271	897	1106	837	899	805	794
FBgn0002121	22266	12351	12074	10502	10270	12934	13807	9509	23631	12208	12774	10896	12675	12007	14047
FBgn0002174	0	0	0	0	0	0	0	0	0	0	0	0	0	0	0
FBgn0002183	14770	10188	12118	11845	13717	11886	11438	8846	14972	9535	12216	9534	9964	11431	9221
FBgn0002283	4276	4247	3800	3070	5711	4361	3574	5052	4294	3777	4252	3545	3216	3067	3724
FBgn0002284	6859	4305	4673	5922	7688	5202	4302	3917	7470	3680	3729	3225	4418	5558	3722
FBgn0002306	99	131	36	35	12	69	26	75	39	18	14	21	35	14	86
FBgn0002354	497	627	460	390	583	618	449	654	606	463	500	427	433	416	496
FBgn0002413	21470	22340	24341	22678	29549	24100	23212	25731	22720	21583	24281	20153	19886	22626	22863
FBgn0002431	21902	8344	12242	11258	10019	11611	14885	6666	27234	9161	11721	9399	9755	12235	10216
FBgn0002440	4	0	0	0	0	0	0	0	0	0	0	0	0	0	1
FBgn0002441	6585	3637	5841	6075	6198	5305	5189	3245	6044	3585	4430	3672	4136	5612	3848
FBgn0002466	12236	7359	10115	9024	9272	8995	10897	7156	15981	7431	8648	7072	8241	9615	9366
FBgn0002521	10693	11228	8587	4971	12133	9721	8491	11775	14231	9295	10061	8332	6546	5901	9090
FBgn0002522	19	24	13	3	1	10	8	16	13	4	5	9	13	4	11
FBgn0002524	6910	4943	5056	4303	5834	4928	5118	5229	7646	3950	5203	4081	4330	5230	4762
FBgn0002525	9378	12866	12055	9762	10795	11745	11284	13408	10577	10869	11468	9731	10121	9946	11593
FBgn0002526	1026	1291	311	107	63	669	216	873	275	237	33	87	388	59	850
FBgn0002531	0	2	0	3	1	2	0	1	2	0	0	0	5	0	1
FBgn0002533	0	1	0	0	0	0	0	0	0	1	0	0	0	0	0
FBgn0002534	0	0	0	0	1	1	0	0	0	0	0	0	0	1	0
FBgn0002535	4	22	0	0	2	5	1	4	0	0	0	2	0	0	5
FBgn0002542	12961	8060	8255	6173	11874	8881	6933	7810	14426	7453	9042	7234	6883	6469	6474
FBgn0002543	145	153	37	44	2	105	12	158	34	25	5	12	52	12	61
FBgn0002552	5096	3338	4274	4136	4601	4034	3752	3449	5821	3097	3794	3145	3001	3874	3328
FBgn0002561	0	0	0	0	0	0	0	0	0	0	0	0	0	0	0
FBgn0002562	0	0	0	0	0	0	0	0	0	0	0	0	0	0	0
FBgn0002563	5	9	1	5	6	5	2	10	2	5	3	1	3	3	9
FBgn0002564	4	8	3	1	2	5	2	3	1	1	2	1	0	0	2
FBgn0002565	0	0	0	1	0	0	0	0	0	1	0	0	0	0	1
FBgn0002566	5593	3884	3059	2589	4162	3514	3228	3116	6000	3562	3447	2926	3142	2840	3447
FBgn0002567	8998	5933	6482	6066	7925	7144	6630	5614	8849	5987	7236	5860	5731	6510	5912
FBgn0002569	6	20	4	7	5	11	4	4	5	4	5	2	1	4	7
FBgn0002570	6	48	2	0	2	7	5	15	3	7	4	9	7	2	31
FBgn0002571	12	180	6	8	20	27	4	35	6	18	16	14	11	5	60
FBgn0002573	38	58	14	2	0	60	3	52	16	6	0	10	35	2	27
FBgn0002576	53	34	27	24	27	20	31	28	77	18	38	28	21	11	33
FBgn0002577	86	68	30	30	21	41	29	42	28	21	31	21	35	24	46
FBgn0002578	29	87	18	5	9	26	18	30	12	15	6	7	24	3	50
FBgn0002579	12882	36909	22554	16108	19669	28053	20623	46052	8689	22637	26213	21679	22411	18496	26205
FBgn0002590	6065	6741	6320	6552	7549	6999	5700	6863	7300	4964	5488	4480	5819	6117	5725
FBgn0002592	33	78	41	8	5	46	9	52	14	18	1	9	63	1	38
FBgn0002593	13400	18845	12698	14265	16577	16963	12181	23296	19710	15726	16177	13904	13013	12334	14935
FBgn0002609	35	120	22	3	1	71	20	78	16	37	1	16	36	1	81
FBgn0002622	26684	60126	45155	35592	38069	51450	36749	61297	15813	45308	48026	40527	41072	37276	43437
FBgn0002626	13124	21781	14398	13062	13944	18404	14412	21033	7691	15356	17661	14488	15404	14321	15553
FBgn0002629	138	234	203	99	29	140	39	148	46	95	10	52	236	30	91
FBgn0002631	45	181	173	53	3	122	24	96	32	56	3	22	198	16	70
FBgn0002632	5	35	1	2	1	10	5	16	0	4	0	3	10	1	24
FBgn0002633	134	254	153	48	4	219	45	183	50	84	8	44	225	11	138
FBgn0002638	23019	21318	21897	21494	28334	22924	19712	21722	22652	19253	20109	17235	18677	20951	19908
FBgn0002641	3446	3296	2961	2561	4791	3086	2587	3829	3525	2892	3069	2578	2568	2588	2753
FBgn0002643	2622	2512	3247	2654	2104	2693	3069	2782	1588	2448	2984	2411	2074	2625	2762
FBgn0002645	12925	8150	9156	7372	8077	8850	9170	7057	18079	8068	9732	7846	7068	7985	7599
FBgn0002673	8831	7361	7679	6509	7646	7671	7332	6808	9604	6712	7826	6417	6091	7073	6660
FBgn0002707	1556	1331	1477	1288	1480	1386	1297	1180	1618	1150	1527	1131	1149	1278	1228
FBgn0002709	21	16	22	7	18	21	21	12	20	27	12	15	18	19	27
FBgn0002715	1989	1331	1271	1309	1872	1408	1248	1134	1660	1227	1202	1018	1318	1376	1261
FBgn0002716	0	0	0	0	0	0	0	0	0	0	0	0	0	0	0
FBgn0002719	5273	5346	6108	5239	6921	5693	4453	4742	5838	4626	5172	4427	4611	5242	4469
FBgn0002723	1054	930	1026	941	1153	1089	988	1127	978	969	1087	847	818	1022	991
FBgn0002732	84	179	122	34	5	127	36	108	26	57	4	14	143	10	96
FBgn0002733	46	127	46	9	5	69	42	100	17	43	3	14	93	4	98
FBgn0002734	70	113	64	10	5	93	21	64	39	28	2	14	86	7	55
FBgn0002735	109	292	253	47	4	238	38	221	57	86	6	32	284	12	143
FBgn0002736	3665	4276	3614	3119	4934	4151	3581	4083	3290	3534	3811	3222	3256	3250	3618
FBgn0002772	308	1446	62	78	98	329	108	263	64	108	44	54	191	44	692
FBgn0002773	716	2881	128	151	325	785	225	618	198	212	100	125	274	109	1204
FBgn0002774	2430	1434	1679	1600	1805	1649	1466	1224	2521	1254	1432	1200	1373	1510	1343
FBgn0002775	3767	2608	2539	2308	3981	2915	2613	2827	3796	2355	2822	2278	2292	2349	2600
FBgn0002778	5804	3978	3973	3821	4981	4368	3963	3934	4899	3545	3932	3316	3536	3864	3773
FBgn0002780	49404	26857	28458	26154	33529	31750	29706	22730	46735	28357	29078	25093	27604	28192	29005
FBgn0002781	18720	20740	21031	20034	22406	20910	19945	24706	17180	17749	20690	16883	16178	18266	19316
FBgn0002783	13132	10786	14150	14188	12692	13172	13087	9895	11338	10364	12195	9821	11480	13200	11281
FBgn0002787	6551	6695	6455	5304	9425	6979	5450	6438	6960	5669	6343	5286	5526	5092	5431
FBgn0002789	126	707	14	11	27	117	22	140	12	70	25	31	56	8	369
FBgn0002791	4177	1987	2087	1954	4043	2316	2017	1861	3431	2154	2054	1688	1889	2007	1949
FBgn0002838	4	5	1	1	3	1	2	1	1	1	0	1	5	1	5
FBgn0002842	0	0	0	0	0	0	0	0	0	0	0	0	0	0	0
FBgn0002855	0	0	0	0	0	0	0	0	0	0	0	0	0	0	0
FBgn0002856	0	0	0	0	0	0	0	0	0	0	0	0	0	0	0
FBgn0002862	0	0	1	0	0	0	0	0	0	0	0	0	0	0	0
FBgn0002863	0	0	0	0	0	0	0	0	0	0	0	0	0	0	0
FBgn0002865	0	0	0	0	0	0	0	0	0	0	0	0	0	0	0
FBgn0002868	43	119	70	44	37	74	37	53	10	131	105	101	28	31	82
FBgn0002869	0	0	0	0	0	1	0	0	0	0	0	0	0	0	0
FBgn0002872	6634	3520	4236	4183	4104	4257	4471	3013	6054	3587	4314	3346	3545	4260	3648
FBgn0002873	19780	7808	12316	13587	10599	10402	14096	6529	22114	9702	12349	9692	10240	13445	10450
FBgn0002878	5637	3759	4715	4498	5035	4727	4521	4187	6741	3429	4236	3307	3370	4259	3350
FBgn0002887	2954	1989	2055	1717	1927	2142	2005	1479	2964	1946	2374	1867	1850	1760	1883
FBgn0002891	2490	714	1234	1357	1675	1206	1349	842	2627	871	1058	849	954	1277	928
FBgn0002899	5038	3863	3360	2646	5340	3564	2556	3403	6025	3157	3313	2787	2924	2621	2845
FBgn0002901	3686	2415	2469	2250	3013	2651	2550	2228	3536	2295	2701	2141	2219	2256	2349
FBgn0002905	1056	346	442	396	567	446	414	324	1288	382	431	355	354	375	289
FBgn0002906	7217	3435	4334	4104	4674	4291	4425	3153	7771	3471	4257	3491	3482	4197	3849
FBgn0002909	0	0	0	0	0	0	0	0	0	0	0	0	0	0	0
FBgn0002914	7920	6733	5926	5415	6452	6636	6264	6033	5745	6173	6752	5633	5347	5230	5943
FBgn0002917	30	54	11	4	3	14	8	11	13	4	1	0	22	5	22
FBgn0002921	21992	16854	21975	17783	14694	18756	20538	17314	23237	14665	19999	15593	15788	19390	17082
FBgn0002922	4	8	1	0	0	7	3	6	2	2	1	1	3	0	5
FBgn0002924	5690	5659	5578	6102	7011	5708	4676	5216	3994	4765	5172	4307	4899	5143	4671
FBgn0002926	20	11	12	11	8	12	16	11	17	6	15	12	15	8	7
FBgn0002930	0	0	0	0	0	0	0	0	0	0	0	0	0	0	0
FBgn0002931	30	49	12	23	7	16	9	22	4	15	2	5	43	10	25
FBgn0002932	2415	1882	2301	1765	2124	1720	2069	1535	3288	2020	1753	1565	1889	1769	2016
FBgn0002933	0	0	0	0	0	0	0	0	0	0	0	0	0	0	0
FBgn0002936	0	0	0	0	0	0	0	0	0	0	0	0	0	0	0
FBgn0002937	0	3	1	0	2	1	0	0	0	0	0	0	2	0	2
FBgn0002938	0	2	1	1	0	3	2	0	0	0	0	0	1	1	2
FBgn0002939	4	10	0	0	2	3	1	11	3	1	0	1	3	0	4
FBgn0002940	2	1	0	0	0	0	0	0	1	0	1	2	0	0	1
FBgn0002941	4	16	2	2	0	10	6	10	1	3	0	2	7	1	8
FBgn0002945	220	316	144	141	27	184	49	202	36	85	15	42	232	26	200
FBgn0002948	6377	5426	5195	3921	7521	5910	4446	5564	8305	4408	5076	4244	4183	3923	3736
FBgn0002962	254	174	199	131	477	141	133	159	502	177	100	118	126	135	175
FBgn0002973	5185	3310	3789	4012	5193	4042	4302	3865	5640	3162	4125	3241	3324	4004	4358
FBgn0002985	76	151	82	88	15	98	22	58	20	60	6	31	148	20	82
FBgn0002989	1460	1530	1601	1367	1491	1783	1402	1310	1699	1426	1575	1299	1314	1418	1276
FBgn0003002	78	106	64	156	21	69	22	38	9	36	15	18	108	37	88
FBgn0003008	1157	1060	915	852	1093	1058	855	1071	1014	898	958	844	771	964	1040
FBgn0003009	5	5	3	3	9	10	13	5	8	8	10	8	2	7	3
FBgn0003011	0	0	0	0	0	0	0	0	0	0	1	0	0	0	0
FBgn0003015	49042	18930	29741	24269	39693	24384	27617	18793	56973	22689	25754	21714	22671	25860	25355
FBgn0003016	3910	3022	3886	3421	2724	3749	3767	2839	2970	2985	3767	2976	2922	3405	3111
FBgn0003023	20438	11392	12996	13203	14666	14374	12807	10684	21332	10933	13244	10471	10908	13048	11107
FBgn0003028	11635	15637	15454	12537	10841	15812	14387	17402	7221	14292	16943	13586	11957	13163	13009
FBgn0003034	0	0	0	0	0	0	0	0	0	0	0	0	0	0	0
FBgn0003041	14467	7746	8041	6537	13333	8150	7274	7003	16945	6959	8334	6778	7108	6665	7055
FBgn0003042	2973	1724	1905	1607	2780	2046	1972	2220	4114	1874	1932	1617	1514	1676	2029
FBgn0003044	10553	7581	8859	7843	6988	8663	8241	6852	9619	7310	8694	7157	7019	7500	7015
FBgn0003046	0	0	0	0	0	0	0	0	0	0	0	0	0	0	0
FBgn0003048	4934	2308	3997	3512	3070	3341	4320	2328	4909	2500	3719	2763	2636	3781	2662
FBgn0003053	228	394	336	200	144	331	336	399	239	212	276	235	291	206	284
FBgn0003057	38	222	2	0	9	48	8	62	0	28	10	16	32	0	125
FBgn0003060	40	16	1	2	4	8	2	10	1	1	1	1	4	0	27
FBgn0003062	2422	4767	4400	4312	4399	4595	3237	5333	2464	3881	3806	3370	3787	3632	4123
FBgn0003065	6	108	7	20	26	51	7	13	16	4	3	5	24	8	56
FBgn0003067	0	0	0	0	0	0	0	0	0	0	0	0	0	0	0
FBgn0003068	16	20	12	14	25	17	10	18	5	22	22	14	13	13	19
FBgn0003071	4848	5270	6145	5767	7271	6091	4651	5808	7301	4839	5941	4739	4678	5801	4863
FBgn0003074	9117	6388	4713	4010	8154	6924	4309	5758	10143	5304	6143	5073	5115	3509	4224
FBgn0003076	7647	5715	4645	4503	11862	5621	4187	5815	8701	4659	5251	4312	4711	3932	4581
FBgn0003079	5185	4161	4138	3917	4815	4495	4084	3774	4880	3849	4335	3593	3631	3929	3822
FBgn0003082	1158	1664	1165	763	1587	1332	831	1581	1866	1219	1282	1071	1077	701	914
FBgn0003086	0	0	0	0	0	0	0	0	0	0	0	0	0	0	0
FBgn0003087	8169	9206	8164	6339	8017	8423	7928	7790	12753	8056	7797	6890	7785	7408	8241
FBgn0003089	151	255	35	24	20	89	34	151	64	39	5	13	68	7	166
FBgn0003090	46	77	28	54	23	55	30	64	7	17	20	27	28	5	65
FBgn0003091	14	15	1	3	3	6	1	5	2	1	2	0	1	0	12
FBgn0003093	1363	1200	1449	1280	1096	1485	1447	1307	974	1149	1344	1183	991	1293	1175
FBgn0003114	1394	2475	1935	1656	1875	2281	1906	2336	1203	2052	2250	1823	1898	1853	2041
FBgn0003116	1252	1349	1203	1096	1781	1426	1151	1288	1619	1165	1244	1080	1124	1127	1157
FBgn0003117	74	109	57	26	2	81	21	57	38	23	1	12	71	4	42
FBgn0003118	763	492	475	395	407	551	507	489	514	408	413	371	416	418	533
FBgn0003124	35410	24909	24846	22761	32509	27548	24985	22400	32233	23892	27187	22587	23504	23523	24648
FBgn0003129	9	14	5	1	0	4	3	5	5	2	0	0	1	2	5
FBgn0003130	0	0	0	0	0	0	0	0	0	0	0	0	0	0	0
FBgn0003132	0	0	0	0	0	0	0	0	0	0	0	0	0	0	0
FBgn0003134	6893	3980	4552	4168	5819	4352	4305	3688	6436	3931	4375	3774	3701	4380	4325
FBgn0003137	312	512	67	28	37	218	71	344	83	75	17	26	95	23	275
FBgn0003139	4695	3761	3643	3057	5502	4070	3617	4401	3155	3432	3952	3250	3119	3124	3675
FBgn0003140	1	0	0	0	0	0	0	0	0	0	0	0	0	0	0
FBgn0003141	2531	1883	1857	1919	2190	2012	1974	1597	2508	1993	1859	1636	1914	1976	2079
FBgn0003145	27	51	22	67	9	23	7	5	3	13	3	10	43	21	32
FBgn0003149	199	491	30	21	68	149	52	143	51	27	25	16	62	15	276
FBgn0003159	7867	2857	4338	4365	4710	4146	4691	3178	7582	3273	3984	3025	3162	4446	3496
FBgn0003162	122	110	67	53	115	85	84	79	89	58	89	60	61	43	85
FBgn0003165	9291	10122	13374	11497	9893	12020	13667	12428	7946	10976	13259	10624	9184	11899	11365
FBgn0003169	8813	5194	5167	4814	7532	5426	5672	6092	10590	4751	5203	4247	4610	5538	5241
FBgn0003174	34	35	14	16	5	35	14	18	5	7	2	4	16	15	37
FBgn0003175	3177	2603	3791	3493	2502	3344	3422	2815	2107	2387	3173	2433	2484	3213	2313
FBgn0003187	10453	4358	4664	4643	9536	5333	5101	4406	10643	4843	4816	4117	4407	4886	4860
FBgn0003189	2218	1438	1846	1892	2311	1742	1595	1433	2105	1423	1686	1337	1317	1636	1284
FBgn0003204	7185	5867	5654	4748	8745	6166	4535	5849	9188	5404	5663	4768	4905	4483	4737
FBgn0003205	8184	8701	6757	5123	7823	7443	6867	7895	6455	7018	7098	6174	6446	5906	6938
FBgn0003206	2894	1917	2041	1870	2856	2413	2140	2021	3292	1922	1989	1748	1907	1892	2105
FBgn0003209	2794	1807	2006	1695	1738	2059	1709	1460	3027	1656	1920	1537	1607	1824	1549
FBgn0003210	0	0	0	0	0	0	0	0	0	0	0	0	0	0	0
FBgn0003218	4680	4111	4691	3713	5654	4678	3589	4687	4931	3661	4189	3473	3086	3880	3047
FBgn0003227	844	646	675	408	1420	695	447	662	1410	529	506	459	519	461	413
FBgn0003231	15750	11845	12522	12318	15293	13032	12582	11610	18140	12167	12631	10689	10824	12003	12645
FBgn0003248	1	0	3	2	2	0	3	1	2	1	0	2	2	6	1
FBgn0003249	0	0	0	0	0	0	0	0	0	0	0	0	0	0	0
FBgn0003250	6	26	9	5	2	20	4	10	4	11	3	4	12	6	8
FBgn0003254	556	1006	446	133	32	610	144	639	264	282	34	113	617	55	524
FBgn0003255	3	2	1	0	0	1	2	0	0	0	2	0	0	0	1
FBgn0003256	6895	7806	5578	4180	6664	7046	6061	7931	8137	6967	6282	5599	5163	4675	6335
FBgn0003257	2005	2344	2652	2856	3068	2816	2690	2684	2371	2330	2377	2162	2145	2585	2603
FBgn0003261	28299	32053	31477	30703	33565	35423	32276	34572	28369	29813	31317	26373	29329	26479	32192
FBgn0003267	1	0	1	1	1	1	0	0	1	0	0	0	0	0	0
FBgn0003268	8259	3178	4279	4185	5855	4122	4170	3243	9614	3449	3812	3164	3484	3986	3657
FBgn0003270	15	57	35	59	69	13	9	40	15	57	4	16	63	73	44
FBgn0003274	16165	31196	18698	15522	29099	24875	17078	53606	22110	20886	24539	20122	18100	16256	24466
FBgn0003275	716	2079	1399	1266	936	1652	1200	1972	323	1394	1380	1214	1521	1172	1590
FBgn0003277	15863	7565	10911	10954	9276	9933	11381	6861	15232	7319	9208	7404	8076	10875	8706
FBgn0003278	1977	827	942	989	1110	958	869	538	1543	735	903	734	925	782	707
FBgn0003279	29539	28958	31780	34604	40149	33097	27572	42633	29414	25993	30740	24318	18244	27125	22919
FBgn0003285	0	0	0	0	0	0	0	0	0	0	0	0	0	0	0
FBgn0003292	3152	1826	2090	1800	2318	1999	1862	1783	2617	1480	2048	1547	1674	1980	1741
FBgn0003295	0	0	0	0	0	0	0	0	0	0	0	0	0	0	0
FBgn0003300	36	109	69	84	20	40	21	64	15	45	6	17	84	32	61
FBgn0003301	807	715	1072	1138	894	850	806	848	829	606	786	603	688	1080	776
FBgn0003302	601	514	590	584	714	613	531	700	849	524	508	508	445	575	589
FBgn0003308	24	60	33	35	6	28	12	18	15	19	2	7	59	13	34
FBgn0003310	5249	4187	5181	4436	4937	4991	5286	4671	4554	4349	5375	4364	3983	4544	4736
FBgn0003312	21	35	17	13	6	16	4	15	14	13	1	12	25	5	12
FBgn0003313	0	0	0	0	0	0	0	0	0	0	0	0	0	0	0
FBgn0003317	5421	4240	3859	2936	4229	3829	3678	4202	6523	3146	4076	3243	3061	3474	3232
FBgn0003319	2	4	3	1	2	0	1	3	1	0	1	1	2	3	2
FBgn0003321	6055	3882	4513	3872	5104	4784	4373	3852	6213	3679	4368	3607	3745	3849	4038
FBgn0003326	194	297	177	96	10	132	31	141	51	61	11	28	204	21	90
FBgn0003328	113	145	47	39	49	86	30	132	52	55	35	56	49	20	77
FBgn0003330	1396	2150	2228	1991	3048	2419	1923	2854	1572	2068	2101	1773	1661	1920	1954
FBgn0003334	7699	5433	5834	4755	6662	6293	5796	5907	6878	5217	6397	5109	4539	4952	5032
FBgn0003339	73	57	20	3	3	31	8	36	29	15	1	5	34	3	37
FBgn0003345	1094	939	425	424	549	690	533	779	538	574	455	401	614	376	687
FBgn0003346	9248	6449	6831	7184	9028	7235	6420	5322	7123	5885	6611	5482	6487	6893	5960
FBgn0003353	614	228	246	185	237	273	197	166	431	235	237	215	209	188	164
FBgn0003356	4	7	0	0	0	1	0	3	0	1	0	0	1	0	6
FBgn0003357	2	15	0	0	0	0	0	7	0	0	1	0	0	0	12
FBgn0003358	5	19	0	0	1	2	1	3	0	0	0	1	0	2	7
FBgn0003360	0	0	0	0	0	0	0	0	0	0	0	0	0	0	0
FBgn0003366	4	9	1	0	0	4	1	3	1	0	1	0	0	0	1
FBgn0003371	6953	8324	8238	6740	6215	8326	7965	9128	4707	7637	7999	6671	6900	7223	8278
FBgn0003372	0	0	0	0	0	0	0	0	2	0	0	0	0	0	1
FBgn0003373	0	0	1	0	0	0	0	0	0	1	0	1	0	0	0
FBgn0003374	0	0	0	0	0	0	0	0	0	0	0	0	0	0	0
FBgn0003375	0	0	0	0	0	0	0	0	0	0	0	0	0	0	0
FBgn0003377	0	0	0	0	0	0	0	0	0	0	1	0	0	0	0
FBgn0003378	0	0	0	0	0	0	0	0	0	0	0	0	0	0	1
FBgn0003380	31	31	5	7	4	21	10	9	6	3	5	2	10	3	31
FBgn0003382	17	29	11	3	3	18	5	18	1	3	0	1	7	2	42
FBgn0003386	20	33	1	0	5	12	2	4	6	0	2	4	2	2	15
FBgn0003388	15	17	10	6	8	20	17	20	10	9	5	2	2	7	14
FBgn0003390	48	35	41	26	34	39	17	23	28	15	37	20	24	20	34
FBgn0003391	7230	4115	5217	4385	4320	4697	5547	4100	8067	3386	5147	3790	3961	4957	4079
FBgn0003392	6927	3714	4468	4567	5463	4596	4664	3520	6528	3694	4647	3666	3691	4519	4049
FBgn0003396	3336	1239	1991	2030	1407	1949	2576	1377	2630	1411	2015	1542	1363	2236	1572
FBgn0003401	2994	1925	1719	1485	3730	1950	1719	2001	3453	1756	1602	1509	1649	1472	1657
FBgn0003410	0	0	0	0	0	0	0	0	0	0	0	0	0	0	0
FBgn0003411	40	101	63	111	20	69	14	54	25	64	6	23	90	44	63
FBgn0003415	19679	8424	13197	13037	10227	12279	14471	8490	17739	9217	11711	9337	9205	13240	9371
FBgn0003416	5953	3758	3926	3227	4461	4081	4117	3459	7496	3560	4398	3480	3041	3533	3580
FBgn0003423	7069	4180	3729	3383	7864	4361	3949	4525	7666	3866	4352	3657	3399	3395	3490
FBgn0003429	31	69	2	5	7	19	6	18	9	1	6	5	5	3	45
FBgn0003430	96	246	139	125	28	141	36	92	24	102	16	48	247	28	85
FBgn0003435	357	243	146	112	130	189	135	200	227	130	139	109	161	110	237
FBgn0003444	4678	1761	2027	2067	3146	2039	2137	1709	4965	1788	1843	1541	1769	2162	1957
FBgn0003447	6352	10275	8449	6492	6894	9131	7941	10169	4679	8626	9211	7839	7390	7038	8507
FBgn0003448	95	200	137	80	37	131	26	96	38	98	11	31	149	40	101
FBgn0003449	2505	3886	3310	3184	2996	3700	2961	3815	1391	3141	3278	2739	3178	3232	3119
FBgn0003450	308	553	431	362	579	454	356	620	318	373	395	344	409	376	364
FBgn0003459	5713	2569	2955	3045	4231	3198	3170	2717	6858	2834	2921	2520	2710	3196	2946
FBgn0003460	28	49	17	13	1	23	7	25	6	13	2	6	24	3	31
FBgn0003462	5878	10446	7945	7629	9837	9909	7475	11733	7091	8666	8678	7218	7570	7570	7737
FBgn0003463	40	132	61	49	10	53	10	52	5	21	9	15	50	25	72
FBgn0003464	3473	4857	5471	4178	4156	5133	3288	4822	2460	3671	4720	3777	3643	3699	3275
FBgn0003475	7171	5313	7362	6602	5747	6762	7670	5396	7151	5660	7193	5738	5210	6124	5446
FBgn0003479	1367	1618	1406	1506	2060	1671	1304	1685	1611	1337	1484	1241	1453	1420	1424
FBgn0003480	1014	1192	932	734	1870	1125	807	1324	1449	863	1041	830	880	796	831
FBgn0003482	486	612	524	337	765	612	439	838	478	492	522	462	462	381	514
FBgn0003483	13973	6318	7823	7275	9968	7960	8539	5995	17774	6762	8248	6652	6614	7889	7525
FBgn0003486	47	106	52	79	26	44	8	34	10	31	11	16	63	33	32
FBgn0003495	4735	3574	4247	3516	3151	4260	4311	3440	3204	3362	4237	3296	3352	3576	3631
FBgn0003499	24	29	6	3	0	10	1	10	6	1	3	3	7	1	16
FBgn0003502	14971	9773	10638	9439	11377	11198	11319	10026	14461	10000	11531	9540	9099	10075	10238
FBgn0003507	399	362	297	293	184	348	265	262	255	190	264	202	303	179	244
FBgn0003510	0	0	0	0	0	0	0	0	0	0	0	0	0	0	0
FBgn0003511	0	0	0	0	0	0	0	0	0	0	0	0	0	0	0
FBgn0003512	1482	2214	2073	2003	2873	2304	1577	2771	1362	1686	1776	1567	1574	1729	1822
FBgn0003513	10	17	7	0	2	6	1	6	1	6	0	2	9	1	15
FBgn0003514	3179	2873	2820	2777	3174	2964	2705	2870	2768	2545	2599	2302	2503	2713	2807
FBgn0003515	0	0	0	0	0	0	0	0	0	0	0	0	0	0	0
FBgn0003517	11840	22210	29378	30126	25123	25876	18928	27476	30296	19099	22751	17775	14001	28099	18084
FBgn0003520	10326	8837	9845	8026	6641	8759	10162	7699	10949	8254	9916	8020	8040	8353	8453
FBgn0003525	20168	23227	22651	16952	19147	24410	21395	23305	20220	20402	23026	19386	17025	18860	20398
FBgn0003527	876	1059	860	760	777	1096	717	947	1070	1032	1032	873	864	784	846
FBgn0003545	6346	5244	4760	4302	6725	5438	4708	5402	5447	4575	4869	4022	4278	4107	4649
FBgn0003557	7331	4823	6055	5740	7261	5797	5754	4865	8492	4702	5469	4457	4473	5339	4594
FBgn0003559	1194	992	1145	915	952	1008	951	1019	1141	796	1113	873	850	1070	949
FBgn0003567	8765	8222	8040	7462	8060	7197	8033	7228	8112	7164	8016	6617	7423	7777	8215
FBgn0003575	4662	4314	5189	4504	3922	4813	4886	3923	4942	4241	5102	4151	4293	4677	4617
FBgn0003598	15043	9911	11977	11408	13588	11937	12024	8483	13699	9531	11301	9135	9914	11156	9840
FBgn0003607	7498	12673	10883	9182	8664	11161	9532	11208	5078	10419	10480	9160	10052	9473	10643
FBgn0003612	20093	11193	12187	11590	14718	12907	12623	11124	22590	10989	12040	10015	10431	11506	10933
FBgn0003638	4083	4550	5607	4962	4342	5010	4634	4720	3579	3793	4684	3829	4085	5090	4263
FBgn0003651	45	75	31	9	2	47	12	58	17	13	2	8	25	4	41
FBgn0003654	694	818	750	860	792	999	875	883	799	799	1092	790	653	749	658
FBgn0003655	17335	13720	14532	13963	19511	15908	14563	14309	19339	13508	15498	12609	11945	13983	12999
FBgn0003656	6887	4141	6203	6029	5259	5355	5882	3883	6587	4278	5178	4155	4501	6028	4561
FBgn0003660	0	0	0	0	0	0	0	0	0	0	0	0	0	0	0
FBgn0003676	15493	19779	16812	14419	22389	18366	12168	21149	20943	15752	17164	14425	14991	14455	14103
FBgn0003683	124	377	234	230	406	258	33	322	23	774	134	100	303	377	592
FBgn0003687	3074	2614	2898	2754	3121	3111	2704	2514	3033	2474	2744	2317	2470	2539	2482
FBgn0003701	13367	5568	6811	6924	8761	7132	7832	4640	14303	5971	7003	5843	6314	6728	6359
FBgn0003710	5	1	0	0	0	2	1	1	2	0	1	0	2	1	5
FBgn0003714	942	1946	1546	1368	1490	1685	1460	2171	765	1532	1635	1341	1208	1210	1503
FBgn0003716	4655	3195	3525	2951	3404	3501	3624	3351	5817	2810	3420	2878	2853	3263	3085
FBgn0003719	42	153	99	77	36	82	11	64	15	67	23	30	117	45	66
FBgn0003720	15	137	76	56	28	53	10	37	7	66	13	30	80	29	60
FBgn0003721	20113	16929	15358	13416	17052	16442	16699	14401	24803	15397	17244	14226	14358	14508	15648
FBgn0003731	249	331	171	117	32	186	56	183	89	123	27	57	184	61	158
FBgn0003733	7017	3626	3935	3251	5636	3927	3490	3342	5403	3032	4150	3190	3444	3654	3277
FBgn0003741	221	276	237	229	257	286	229	230	191	231	244	217	259	229	293
FBgn0003742	2103	1345	1409	1455	2920	1540	1686	1769	2678	1484	1507	1231	1210	1538	1653
FBgn0003744	5534	4781	4383	3965	5564	5302	3863	4710	5858	4452	4724	3903	4050	3795	3871
FBgn0003747	0	1	1	0	1	1	1	0	0	0	0	1	0	1	1
FBgn0003748	3838	1951	1832	1700	2411	2159	1965	1662	3174	1817	2246	1755	1704	1961	2093
FBgn0003751	225	199	156	139	189	194	157	164	248	176	185	165	169	176	149
FBgn0003861	1	0	0	0	0	0	0	0	0	0	0	1	0	0	0
FBgn0003862	8729	2517	3375	3433	3071	3612	4258	2395	7094	2652	3684	2787	2814	3825	2466
FBgn0003863	10	49	0	1	0	4	1	15	0	4	0	3	1	1	14
FBgn0003865	7	48	27	32	29	23	8	21	6	28	5	15	48	41	25
FBgn0003866	301	333	209	150	106	268	93	214	191	135	76	81	299	97	228
FBgn0003867	11	30	3	1	5	10	3	12	10	5	2	1	6	0	18
FBgn0003870	9437	6030	5896	5519	6767	6588	5909	5636	8819	5671	6369	5362	5055	5242	5321
FBgn0003882	5530	3361	3684	3885	5174	4148	3957	3156	6651	3333	3497	2938	3452	3954	3609
FBgn0003884	56709	81896	82044	77237	87807	76092	61010	75011	65978	69278	72173	61712	67778	70730	68540
FBgn0003885	3184	3848	4065	4124	4076	3646	3286	3592	3542	3424	3424	3072	3496	4018	3590
FBgn0003886	55	90	9	6	12	28	10	31	10	16	4	5	15	4	60
FBgn0003888	481	933	216	88	58	376	167	717	146	254	33	102	299	48	774
FBgn0003889	1	0	2	1	0	1	0	2	3	0	0	3	0	2	1
FBgn0003890	34	158	17	15	24	39	24	48	22	17	8	11	30	13	70
FBgn0003891	11708	5645	7712	6829	5601	7540	8768	4699	12537	6273	8550	6662	5760	7371	6178
FBgn0003892	234	326	187	150	21	197	61	199	67	86	31	52	184	64	155
FBgn0003896	66	134	44	17	10	94	10	99	19	45	6	10	56	5	71
FBgn0003900	46	185	83	149	19	99	25	67	6	93	21	51	185	48	103
FBgn0003916	0	6	6	2	0	5	2	5	1	5	6	6	7	1	5
FBgn0003920	7	21	15	9	9	21	23	33	14	18	15	14	13	9	13
FBgn0003922	0	0	0	0	0	0	0	0	0	0	0	0	0	0	0
FBgn0003923	0	0	0	0	0	0	0	0	0	0	0	0	0	0	0
FBgn0003926	0	0	0	0	0	0	0	0	0	0	0	0	0	0	0
FBgn0003930	0	0	0	0	0	0	0	0	0	0	0	0	0	0	0
FBgn0003931	0	0	0	0	0	0	0	0	0	0	0	0	0	0	0
FBgn0003933	6	26	9	4	18	22	4	23	13	15	16	19	24	3	16
FBgn0003934	0	0	0	0	0	0	0	0	0	0	0	0	0	0	0
FBgn0003935	0	6	2	0	0	5	3	7	7	1	5	4	7	2	5
FBgn0003936	0	0	0	0	1	0	0	0	0	0	0	3	1	0	1
FBgn0003938	2	3	5	1	1	0	3	0	3	1	2	2	2	0	0
FBgn0003941	22912	28069	20889	18797	19546	25903	19360	26656	17128	22060	24410	20380	21474	17767	21669
FBgn0003942	25961	39333	26064	22662	31874	31974	25324	41144	26201	29079	31675	26592	26368	24230	30673
FBgn0003943	13806	13114	11699	10171	21016	12167	9874	10307	13081	11477	12529	10045	11713	10611	11670
FBgn0003944	47	117	45	33	12	60	12	66	16	29	1	13	69	13	48
FBgn0003950	191	182	235	214	237	231	182	214	213	159	205	149	177	195	157
FBgn0003961	0	0	0	0	0	0	0	0	0	0	0	0	0	0	0
FBgn0003963	650	409	479	449	325	513	377	357	567	370	379	329	419	346	320
FBgn0003964	0	0	0	0	0	0	0	0	0	0	0	0	0	0	0
FBgn0003965	4	38	0	2	6	14	4	10	4	0	0	4	5	1	13
FBgn0003969	6319	2907	3704	3669	5571	3681	4038	3552	6818	3226	3277	2813	2922	3693	3771
FBgn0003975	4	9	5	2	1	7	4	6	2	1	0	2	5	0	12
FBgn0003977	1672	1238	1936	2003	1565	1727	1880	1136	1972	1184	1399	1186	1380	1804	1367
FBgn0003978	664	991	872	889	914	919	833	986	728	893	836	704	863	814	777
FBgn0003979	1	0	0	1	0	1	0	0	0	1	0	0	1	0	0
FBgn0003980	0	0	0	2	0	0	0	0	0	0	0	0	0	0	0
FBgn0003983	0	0	0	0	1	0	0	0	0	0	0	1	0	0	0
FBgn0003984	400	307	472	291	235	327	408	208	454	251	302	217	288	325	298
FBgn0003996	0	0	0	0	0	0	0	0	0	0	0	0	0	0	0
FBgn0003997	408	322	257	187	302	393	338	446	376	272	372	297	256	232	344
FBgn0004003	23	106	13	1	6	23	6	75	9	28	1	8	20	1	78
FBgn0004034	0	0	0	0	0	0	0	0	0	0	0	0	0	0	0
FBgn0004045	1	0	0	19	0	0	0	0	0	0	0	0	1	0	0
FBgn0004047	6	8	5	7	6	12	8	11	10	2	11	3	8	10	4
FBgn0004049	6907	3809	4540	4399	4026	4629	4685	3647	5903	4009	4748	3829	3812	4373	4125
FBgn0004050	0	0	0	0	0	0	0	0	0	0	0	0	0	0	0
FBgn0004052	27	399	257	183	51	219	35	91	0	179	50	94	282	107	223
FBgn0004053	25	118	80	65	65	79	21	45	28	87	25	49	85	62	67
FBgn0004054	5	22	9	21	14	7	4	6	2	22	3	17	17	18	6
FBgn0004055	871	816	923	646	586	804	704	749	862	621	844	673	607	869	739
FBgn0004057	282	218	205	288	400	225	188	251	409	185	198	185	197	210	198
FBgn0004066	9635	14159	11989	10167	17730	12761	10652	16793	8874	11630	12012	10314	9956	10358	12451
FBgn0004087	720	1490	836	523	1093	1173	716	1540	869	899	1074	860	884	609	948
FBgn0004101	1747	1367	1595	1559	1822	1613	1545	1506	1529	1409	1595	1289	1110	1461	1523
FBgn0004102	53	83	66	31	24	45	40	50	40	43	17	23	56	27	59
FBgn0004103	11152	11935	11733	9669	10646	12358	11151	10915	12393	11031	12289	10366	10943	10713	11666
FBgn0004106	9281	8729	7892	7207	8477	8589	7528	7600	7069	7832	8071	6869	7987	7256	7894
FBgn0004107	8193	5333	4817	4935	6594	5959	5349	4578	9114	5298	5718	4769	5388	4776	5307
FBgn0004108	1874	2499	2341	1748	1412	1958	1742	2155	1628	1250	1586	1291	1784	1952	1977
FBgn0004110	25	47	39	20	4	30	10	20	10	13	5	7	50	0	13
FBgn0004117	220	928	47	53	84	257	77	181	49	69	38	44	110	30	488
FBgn0004118	41	36	11	11	5	18	5	7	18	4	2	6	18	4	23
FBgn0004132	702	1732	1341	1087	989	1468	1191	1781	242	1103	1321	1059	1314	1143	1364
FBgn0004133	34	86	19	11	8	41	10	68	14	23	7	11	27	6	45
FBgn0004143	0	0	0	0	0	0	0	0	0	0	0	0	0	0	0
FBgn0004167	3884	1796	3450	2912	1675	2638	3538	1737	3863	1925	2779	2120	2061	3137	1972
FBgn0004168	9	16	2	1	1	1	3	2	3	0	2	3	3	0	11
FBgn0004169	370	1582	85	104	124	368	111	390	55	116	42	84	142	55	773
FBgn0004170	0	0	0	0	0	0	0	0	0	0	0	0	0	0	0
FBgn0004171	0	0	0	0	0	0	0	0	1	1	0	0	0	0	0
FBgn0004172	0	0	0	0	0	0	0	0	0	0	0	0	0	0	0
FBgn0004173	0	0	0	0	0	0	0	0	0	0	0	0	0	0	0
FBgn0004174	0	0	1	0	0	1	0	0	0	0	1	0	0	0	1
FBgn0004175	0	0	0	0	0	0	0	0	0	0	0	0	0	0	0
FBgn0004177	19043	30215	28678	20173	19557	26345	26073	27285	11659	25281	26673	22878	25162	22808	27498
FBgn0004179	10939	8318	7873	7312	7676	8753	8563	7729	10921	7732	8465	7145	7783	7653	7856
FBgn0004181	0	0	0	0	0	0	0	0	0	0	0	0	0	0	0
FBgn0004183	19	46	38	27	28	56	41	62	31	56	33	40	36	35	42
FBgn0004185	2	8	8	2	4	8	9	31	9	10	6	11	27	6	14
FBgn0004186	0	0	0	0	0	0	0	0	0	0	0	0	0	0	0
FBgn0004187	0	0	0	0	0	0	0	0	0	0	0	0	0	0	0
FBgn0004188	0	0	0	0	0	0	0	0	0	0	0	0	0	0	0
FBgn0004189	0	7	4	6	1	5	3	10	0	3	2	6	4	7	7
FBgn0004190	0	3	3	2	0	1	0	1	0	2	0	0	1	3	2
FBgn0004191	6	17	18	10	9	19	25	33	13	7	16	13	17	13	19
FBgn0004192	18	31	56	13	47	44	52	28	27	41	41	33	19	39	36
FBgn0004197	42	53	10	1	2	28	8	44	4	16	2	0	12	1	45
FBgn0004198	43	84	17	4	2	29	12	48	10	14	3	12	24	6	56
FBgn0004227	5116	4507	4689	4265	4184	4859	4631	3686	5118	4035	4564	3860	4201	4051	4370
FBgn0004228	12	44	5	7	3	17	4	9	8	0	2	0	7	1	26
FBgn0004237	19147	15274	16579	15764	16207	16546	17098	13526	19413	14663	16560	13840	14865	15977	16348
FBgn0004240	0	1	3	0	0	0	0	0	0	0	0	0	1	0	0
FBgn0004242	54	105	2	4	12	30	11	19	11	6	2	4	10	4	56
FBgn0004244	35	39	6	0	3	4	6	9	9	2	2	4	12	1	24
FBgn0004359	1135	1763	1790	1591	1612	1802	1391	1928	782	1637	1924	1526	1434	1486	1497
FBgn0004360	28	24	18	2	0	23	7	19	11	14	1	2	14	0	11
FBgn0004362	42189	50476	43686	34941	41861	48379	42850	43729	19533	43775	45156	39481	41676	38565	45639
FBgn0004363	31039	55201	41104	33710	46570	46419	35883	55654	11873	42196	43524	36858	39233	32901	41533
FBgn0004364	174	271	149	97	15	187	36	200	54	64	5	29	144	18	123
FBgn0004367	2913	1018	1323	1260	2453	1261	1059	1077	3515	1056	1114	891	1051	1129	843
FBgn0004368	4373	2889	4280	3705	3917	3636	4108	3429	5846	2841	4347	3193	2933	4304	3161
FBgn0004369	2167	1531	1663	1488	1256	1777	1801	1487	2158	1423	1870	1522	1352	1476	1497
FBgn0004370	5044	2098	3036	3392	4286	2669	3462	2717	5808	2136	2685	2103	2283	3449	2766
FBgn0004372	0	2	0	2	2	2	0	0	2	0	1	1	0	1	1
FBgn0004373	13931	7426	10168	9060	7754	9072	10776	7005	17555	7667	9811	7957	7391	9300	7780
FBgn0004374	1919	1769	2153	1964	3296	1982	1360	1933	2345	1469	1722	1384	1563	1820	1361
FBgn0004378	7151	3522	4316	4273	6485	4460	4492	3113	6721	3417	4154	3404	3805	4413	4048
FBgn0004379	6854	4701	5021	4963	5989	5080	4973	4170	5616	4514	5132	4249	4830	4838	4668
FBgn0004380	2615	1236	1259	1340	2441	1466	1447	1385	2448	1117	1248	1043	1187	1391	1535
FBgn0004381	4273	2857	2499	2058	4222	2967	2102	3058	4806	2587	2711	2351	2207	2033	2210
FBgn0004387	4511	3678	4689	3635	3889	4112	4154	3452	5789	3487	4247	3410	3363	3857	3713
FBgn0004389	0	0	0	0	0	0	0	0	0	0	0	0	0	0	0
FBgn0004390	7771	4818	5841	5543	5672	5752	6279	4735	8067	4883	5847	4693	4296	5522	5391
FBgn0004391	4345	2108	3189	3227	4003	2837	2668	1999	5045	2004	2426	1981	2367	2906	1979
FBgn0004394	121	216	133	57	18	125	26	94	39	63	7	25	167	8	94
FBgn0004395	3884	3597	3161	2960	4260	3154	3504	3685	5352	3120	3298	2868	3144	3111	3806
FBgn0004396	423	278	230	171	229	304	297	258	482	247	267	221	210	153	229
FBgn0004397	2074	2427	2983	2801	3041	2928	2297	2630	825	2220	2690	2086	2000	2576	2039
FBgn0004400	0	0	0	0	0	0	0	0	0	0	0	0	0	0	0
FBgn0004401	18802	21145	23083	21594	17386	22376	23333	19578	18356	19744	22921	18955	20067	20508	21716
FBgn0004403	8887	14688	11699	11022	10452	13795	10760	16435	6287	11425	12367	10025	10008	10457	11241
FBgn0004404	3118	3197	2324	2248	3910	2772	2123	3437	2400	2291	2687	2162	2024	2018	2338
FBgn0004406	2939	2335	2798	2827	3543	2774	2367	2386	3115	2054	2483	2059	2165	2624	2114
FBgn0004407	0	0	0	0	0	0	0	0	0	0	0	0	0	0	0
FBgn0004414	0	0	2	0	0	0	0	0	0	0	0	1	0	0	0
FBgn0004419	144656	100264	82807	74667	93209	97392	90889	80690	83758	101652	104258	88300	92747	80658	94102
FBgn0004425	0	0	0	0	0	0	0	0	0	0	0	0	0	0	0
FBgn0004426	0	0	0	0	0	0	0	0	0	0	0	0	0	0	0
FBgn0004427	0	0	0	0	0	0	0	0	0	0	0	0	0	0	0
FBgn0004428	0	0	0	0	0	0	0	0	0	0	0	0	0	0	0
FBgn0004429	0	0	0	0	0	0	0	0	0	0	0	0	0	0	0
FBgn0004430	0	0	0	0	0	0	0	0	0	0	0	0	0	0	0
FBgn0004431	0	1	0	0	0	3	0	0	0	0	0	0	1	0	2
FBgn0004432	41382	52141	46381	41695	41274	50196	40610	50223	34454	45110	50524	41691	41339	43307	43695
FBgn0004435	106	109	67	50	81	74	53	45	100	61	35	60	67	35	106
FBgn0004436	4538	3515	3331	3037	3913	4088	3425	3085	3860	3503	3567	3163	3186	3313	3391
FBgn0004449	2368	1700	2013	1530	1113	1717	1898	1622	2145	1175	1962	1422	1457	1876	1417
FBgn0004456	103	134	27	38	17	63	20	88	33	41	14	11	54	20	79
FBgn0004463	1787	953	1128	1025	1813	1108	975	844	2225	865	988	862	1029	890	909
FBgn0004465	2153	3505	2617	2082	4146	3157	2118	4081	2669	2820	2755	2436	2240	2011	2465
FBgn0004507	19722	14209	16905	14898	18453	18047	15924	13807	20637	13346	17291	13611	13773	15671	13562
FBgn0004509	2962	3348	3532	2689	2826	3360	3238	3526	2983	2984	3538	2762	2723	3060	3190
FBgn0004510	2286	2673	2309	1895	2992	2685	1912	2865	2182	2256	2464	2042	1983	1848	2102
FBgn0004511	18	7	3	4	2	3	1	11	0	2	3	2	2	4	12
FBgn0004512	32	119	85	124	24	52	13	34	3	48	9	25	142	42	78
FBgn0004513	38	41	0	1	3	14	4	8	3	6	5	2	0	1	24
FBgn0004514	61	18	18	23	74	47	25	25	127	45	51	54	13	35	40
FBgn0004516	29	73	1	0	6	5	3	7	6	3	1	4	6	1	41
FBgn0004552	4	0	0	0	0	2	0	0	1	0	1	0	1	1	2
FBgn0004554	0	7	0	0	2	3	0	7	0	0	1	2	5	0	6
FBgn0004556	3005	2449	2267	2039	2706	2567	2092	2260	1189	2364	2365	2053	2163	2011	2166
FBgn0004567	69	99	46	12	3	56	12	52	24	21	1	9	82	4	40
FBgn0004569	0	0	0	0	0	0	0	0	0	0	0	0	0	0	0
FBgn0004573	7	4	5	3	2	6	8	3	8	2	1	2	6	3	0
FBgn0004574	2414	2755	2652	2481	4099	2936	2080	3224	2616	2239	2570	2113	2106	2321	2125
FBgn0004575	37	66	2	5	13	19	5	13	7	6	2	4	14	2	45
FBgn0004577	8	24	1	0	7	9	5	5	5	6	2	1	8	2	11
FBgn0004580	28	68	1	2	4	11	6	14	4	6	0	3	4	1	26
FBgn0004581	10	12	15	15	13	9	11	16	16	8	16	7	15	9	16
FBgn0004583	601	288	256	228	168	361	274	247	371	202	256	219	221	258	290
FBgn0004584	5498	5050	4757	4187	6541	5307	4378	4711	3358	4545	4758	4245	4505	4239	4326
FBgn0004587	9742	9493	10214	10896	9247	10752	9444	9099	9703	8330	9247	7636	8821	9402	9106
FBgn0004588	0	0	0	0	0	0	0	0	0	0	0	0	0	0	0
FBgn0004589	0	0	0	0	0	0	0	0	0	0	0	0	0	0	0
FBgn0004590	0	0	0	0	0	0	0	0	0	0	0	0	0	0	0
FBgn0004591	0	0	0	0	0	0	0	1	0	0	0	0	0	0	0
FBgn0004592	0	0	0	0	0	0	0	1	1	0	0	0	0	0	0
FBgn0004593	0	0	0	0	0	0	0	0	0	0	0	0	1	0	0
FBgn0004594	0	0	0	0	0	0	0	0	0	0	0	0	0	0	0
FBgn0004595	132	228	106	44	10	159	26	171	36	77	7	26	118	15	129
FBgn0004597	1612	1533	1470	1538	2016	1486	1262	1406	2049	1242	1309	1113	1433	1521	1335
FBgn0004598	18053	12509	15619	13922	14473	14741	14689	13483	19041	12029	15508	11998	11161	13970	11470
FBgn0004606	1877	1553	1811	1681	1274	1927	1730	1560	1804	1487	1709	1401	1408	1652	1587
FBgn0004607	319	216	87	62	124	173	67	154	258	71	42	55	109	27	175
FBgn0004611	6187	3612	4291	3910	4850	4044	4586	3440	8398	3546	4375	3598	3556	4106	3756
FBgn0004618	25	15	16	5	33	22	9	22	12	13	21	11	8	17	16
FBgn0004619	9	14	0	1	2	2	1	5	1	0	1	3	1	2	8
FBgn0004620	10	28	3	5	3	15	2	9	3	3	1	2	2	4	18
FBgn0004622	1	2	1	0	0	0	0	0	0	0	2	0	1	0	1
FBgn0004623	2	3	0	0	0	0	0	0	0	1	0	3	0	1	2
FBgn0004629	0	0	0	0	0	0	0	0	0	0	0	0	0	0	0
FBgn0004635	0	0	0	0	0	0	0	0	0	0	0	0	0	0	0
FBgn0004636	8012	8712	8834	6935	7849	8841	9046	8160	8055	7949	8856	7483	7775	7438	8705
FBgn0004638	3689	2794	2937	2546	3216	2964	2892	2571	4317	2661	2748	2312	2807	2741	2950
FBgn0004643	5368	5406	4949	4131	5526	5473	4201	4887	7111	4546	4930	4195	4094	3916	3968
FBgn0004644	24	51	14	9	1	24	5	21	8	10	2	6	19	3	17
FBgn0004646	527	568	337	216	116	385	210	454	370	264	154	169	323	165	423
FBgn0004647	6091	2441	4387	4906	4799	3697	5288	3437	6747	2604	3560	2784	2955	5345	3713
FBgn0004648	7784	4536	4963	4500	4502	4807	5284	4454	7698	3902	5251	4121	4077	4786	4285
FBgn0004649	27224	19617	30339	26492	25658	23445	25019	29999	27982	17199	26646	19263	15945	26688	17465
FBgn0004650	12774	3697	5732	6417	8505	5481	5526	3898	16347	4008	5638	4311	4301	6049	3763
FBgn0004652	9	12	4	3	3	2	1	3	4	4	2	3	2	1	6
FBgn0004654	1672	1667	1535	1669	2990	1880	1394	2779	2673	1523	1569	1291	1268	1485	1500
FBgn0004655	17002	11053	14916	14890	13933	14228	15904	12048	18499	11589	14173	11245	10843	14166	12360
FBgn0004656	11569	10398	13910	11417	9507	12893	15114	11401	8398	10566	13978	11093	9773	11611	11039
FBgn0004657	3945	2908	3315	2640	2207	3043	3588	3320	4638	2158	3828	2702	2644	3172	3088
FBgn0004666	15	26	7	9	0	11	7	8	5	5	0	4	21	1	13
FBgn0004687	3918	4419	3278	2566	4082	3780	3288	3875	2835	3479	3643	3248	3104	2854	3288
FBgn0004698	12490	7184	9034	9063	9936	8715	9533	5830	17487	7520	8814	6985	7655	9346	7735
FBgn0004777	5	36	3	3	21	18	6	8	10	1	6	3	6	1	30
FBgn0004778	0	1	0	0	3	2	0	1	0	0	0	0	0	0	0
FBgn0004779	0	53	1	0	7	12	0	15	0	6	2	2	6	0	35
FBgn0004780	6	30	2	1	4	14	1	10	2	0	1	0	6	0	20
FBgn0004781	8	61	5	4	17	34	7	15	22	2	6	3	11	6	41
FBgn0004782	4	21	0	0	3	3	0	3	0	0	0	0	2	0	11
FBgn0004783	1	20	0	1	0	1	0	6	0	1	0	0	1	0	5
FBgn0004784	0	1	0	0	0	0	0	0	0	0	0	0	0	0	0
FBgn0004795	15009	15667	17690	16060	16478	17172	17040	19038	11780	14857	17446	14591	12776	16644	16410
FBgn0004797	840	324	343	386	1097	422	406	492	1090	383	268	268	307	413	505
FBgn0004811	3836	5078	4659	4163	4903	4446	4401	5130	4216	4308	4215	3617	4007	4022	4391
FBgn0004828	20469	29229	26076	23408	29694	27854	22794	33429	24360	24296	22853	20413	22521	23680	26494
FBgn0004832	633	995	735	530	827	888	523	949	759	802	843	687	659	457	551
FBgn0004837	2879	2602	3157	2671	2517	2814	2987	2405	3888	2640	2935	2365	2530	2746	2959
FBgn0004838	47097	57518	49685	36178	46473	49818	51961	59504	48447	51994	56691	47458	43685	40947	51662
FBgn0004839	92	162	35	21	10	83	34	137	14	42	4	17	70	14	134
FBgn0004841	2	6	0	0	0	1	0	2	1	0	0	1	0	0	2
FBgn0004842	0	1	0	0	1	0	0	1	0	1	0	0	0	0	0
FBgn0004852	15	32	2	2	5	11	0	5	3	3	6	3	3	1	18
FBgn0004854	9	15	3	0	1	6	2	11	1	2	0	1	3	0	7
FBgn0004855	2049	1700	1676	1577	1918	1918	1575	1574	1882	1614	1678	1420	1525	1533	1638
FBgn0004856	3967	6143	6252	6125	6587	6082	5114	6077	3226	5558	5737	4897	5144	5517	5598
FBgn0004858	22	38	9	2	5	21	10	22	9	3	2	2	2	1	22
FBgn0004859	557	813	350	274	49	449	95	356	272	215	25	89	601	69	444
FBgn0004860	2643	1377	1915	1913	1597	1813	1974	1173	2520	1298	1684	1238	1484	1850	1524
FBgn0004861	383	251	216	189	137	235	198	136	281	142	138	112	189	199	170
FBgn0004862	22	41	33	5	0	13	3	12	5	7	1	0	24	4	12
FBgn0004863	14	30	12	5	2	19	7	20	3	1	2	2	13	0	14
FBgn0004864	7019	4990	6714	5836	4643	6004	7042	4589	9261	5067	6763	5099	5329	6137	5670
FBgn0004865	23	44	9	3	5	15	3	9	13	5	3	1	10	6	24
FBgn0004867	14253	41808	38091	36734	33542	37478	27715	55508	39566	31933	36975	29943	23848	31933	29433
FBgn0004868	13773	21074	15904	12093	22490	19369	13845	23519	14592	16461	17724	14998	14378	11862	15638
FBgn0004870	113	85	74	59	113	94	70	84	88	88	90	55	69	71	66
FBgn0004872	11756	6101	5285	4905	10143	6541	6401	5879	14021	6035	6464	5457	5352	4947	5549
FBgn0004875	9695	10166	11863	10244	9604	10530	11470	10518	5837	8884	11354	8970	8532	10442	8972
FBgn0004876	7934	7330	8414	7351	6704	8137	8707	7252	10250	7030	8750	7079	6368	7476	7126
FBgn0004878	78	149	75	27	5	117	20	151	48	20	2	15	95	8	133
FBgn0004880	101	126	47	13	8	94	17	91	32	18	4	15	72	11	121
FBgn0004882	16980	8128	8082	6430	11526	9400	7981	7391	19891	8126	10149	8193	7261	6887	7019
FBgn0004885	26	74	26	38	12	33	12	30	19	15	4	7	46	13	42
FBgn0004888	6064	8108	6988	6346	9898	7553	6284	9434	6454	7012	7769	6313	6049	6355	7024
FBgn0004889	21835	12980	12868	11256	15950	14599	13321	11722	18499	12588	14864	12237	11800	12207	12476
FBgn0004892	21	51	15	7	1	29	8	35	4	10	0	10	23	4	33
FBgn0004893	157	257	62	24	15	143	28	142	53	62	8	22	96	10	174
FBgn0004895	1	13	5	2	0	3	3	12	0	2	0	0	4	2	2
FBgn0004896	2	8	1	0	0	2	2	7	3	1	0	1	1	4	7
FBgn0004897	1	2	0	0	0	0	0	2	1	0	0	0	1	0	0
FBgn0004898	9	28	10	2	0	17	5	12	11	9	1	3	16	0	13
FBgn0004901	3170	3763	3233	2462	4230	3629	2390	3571	4579	3165	3242	2864	2953	2405	2715
FBgn0004903	2816	3944	3766	2976	3500	3634	3299	4008	2981	3352	3694	3205	3123	3131	3277
FBgn0004907	17631	13296	12752	12114	14587	14497	13034	11222	10079	11840	13464	11262	13646	12716	12622
FBgn0004908	447	669	498	402	666	590	469	640	424	538	453	445	492	415	488
FBgn0004910	10	23	2	0	6	13	5	10	6	2	3	1	4	1	16
FBgn0004911	0	0	0	0	0	0	0	0	0	0	0	0	0	0	0
FBgn0004913	12786	8485	8360	6786	11494	9402	7370	7502	12181	7464	8600	7228	7324	6820	6744
FBgn0004914	3709	2528	3170	3163	3961	3332	3243	2988	4123	2600	3075	2482	2435	3119	2714
FBgn0004915	2738	3556	2607	2250	3261	3029	2642	3712	2598	2680	2733	2319	2508	2382	2857
FBgn0004919	48	67	11	8	13	28	6	44	32	17	5	10	13	3	61
FBgn0004921	5778	5020	4271	3335	4138	4496	4275	4622	3710	4281	4411	3708	3919	3369	4526
FBgn0004924	27557	18323	20025	21152	25837	20191	20949	21421	24387	17771	19410	16283	16490	21660	21252
FBgn0004926	7048	8219	6314	6083	6071	8125	5728	7330	6191	6167	7053	5786	6756	5461	6083
FBgn0004956	35	77	39	23	15	55	10	31	5	37	5	17	60	29	31
FBgn0004957	667	986	1097	1093	1071	1097	862	1145	904	792	958	777	776	1049	676
FBgn0004959	9	48	26	30	5	30	5	10	1	12	3	6	19	16	18
FBgn0005198	3559	2493	3455	3206	3170	3103	3580	2250	4347	2712	3370	2595	2677	3346	2873
FBgn0005278	22711	13347	12726	12251	18247	13621	15771	14981	24882	12662	12581	10856	11793	13910	15569
FBgn0005322	4985	3439	3392	3337	4311	3754	3227	3292	3752	3203	3607	2917	3204	3402	3251
FBgn0005355	2295	3348	3055	3104	3629	3329	2697	3127	2299	2983	3127	2579	2873	2826	2800
FBgn0005386	13435	5297	8368	8111	6556	7450	9092	4574	13232	5714	7850	6079	6163	8159	5719
FBgn0005390	5248	1490	2269	2594	4129	2376	2426	1929	8070	1967	2452	2005	1905	2594	2055
FBgn0005391	4	0	0	9	0	2	1	2	0	1	0	0	0	1	2
FBgn0005411	6140	8799	8210	7032	10770	8680	6735	9231	7149	7225	7480	6405	7125	6886	6926
FBgn0005427	2690	2517	2070	1783	2222	2411	2292	2540	2012	2229	2531	2086	1970	2013	2292
FBgn0005533	13909	23317	17310	16312	18725	20129	15950	22581	12683	17719	19794	16419	17231	16264	18205
FBgn0005536	5721	4917	5913	5214	4557	5604	5195	4450	3953	4201	5435	4332	4280	5105	4377
FBgn0005558	563	344	304	258	373	446	398	343	985	423	483	386	311	253	419
FBgn0005561	127	85	35	28	52	48	47	67	168	35	32	45	58	27	83
FBgn0005564	82	96	92	57	87	72	54	90	88	55	67	48	57	72	63
FBgn0005585	18858	23722	21781	18964	17519	21650	18331	21891	10115	18223	21850	17780	20661	19804	20538
FBgn0005586	52	91	6	12	18	23	12	25	11	11	7	11	16	6	64
FBgn0005590	0	0	0	0	0	0	0	0	0	0	0	0	0	0	0
FBgn0005593	34218	35729	32973	33283	41645	37729	29208	33886	22504	30398	31845	27099	30311	31225	28160
FBgn0005596	8302	7207	8424	7645	8301	8148	7404	7335	6888	6688	8242	6488	6518	7372	6648
FBgn0005612	29	60	41	17	5	44	14	38	40	20	2	8	42	3	43
FBgn0005613	1	3	1	0	0	3	1	5	0	3	0	0	3	3	5
FBgn0005614	2	0	0	0	2	0	0	2	1	0	0	0	0	0	1
FBgn0005616	182	184	158	142	160	164	78	122	134	123	78	79	196	98	131
FBgn0005617	16653	7325	9330	9558	9296	9481	10513	6816	14359	7660	9728	7705	7544	9558	8221
FBgn0005619	6	3	1	2	2	3	1	3	5	3	2	1	2	3	4
FBgn0005624	3739	2234	3251	2901	2120	2815	3009	1996	3400	2229	2994	2356	2481	3009	2398
FBgn0005626	28	31	2	1	4	11	1	4	3	2	0	2	4	1	16
FBgn0005631	140	208	92	38	20	155	40	175	75	57	13	21	87	21	157
FBgn0005632	18153	9174	13609	13262	10464	12217	15208	7950	18653	9776	13151	10187	9803	13399	10228
FBgn0005633	0	0	0	0	0	0	0	0	0	0	0	0	0	0	0
FBgn0005636	26	80	16	13	6	45	15	56	3	22	4	4	35	2	25
FBgn0005638	36	121	15	38	13	79	35	27	37	2	4	6	20	15	35
FBgn0005640	3781	3680	3467	2934	3272	3727	3691	3242	4857	3400	4013	3288	3070	3073	3666
FBgn0005642	6225	5621	6529	6097	7036	6540	5486	5566	5497	5097	6194	4957	4997	5739	5060
FBgn0005648	2826	4426	3653	2586	2393	3907	3870	3963	1316	3845	3931	3395	3437	3122	4144
FBgn0005649	19042	19226	21945	20224	21914	21131	22212	20638	23801	20468	22149	18681	18441	19715	21596
FBgn0005654	0	0	0	0	0	0	0	0	0	0	0	0	0	0	0
FBgn0005655	16008	18611	13205	11905	18485	17627	13115	17838	17297	14894	16062	13633	13439	11636	13448
FBgn0005658	14	17	1	2	1	3	3	8	0	2	0	1	1	0	13
FBgn0005659	4	19	3	0	1	9	1	5	3	1	0	0	1	0	5
FBgn0005660	1	5	5	2	0	0	4	6	2	5	3	2	1	2	3
FBgn0005664	0	3	0	0	0	1	0	1	0	1	0	0	0	0	2
FBgn0005666	571	583	127	110	169	367	209	174	515	128	150	134	175	111	561
FBgn0005670	45	47	123	80	36	82	39	41	32	32	47	22	35	75	46
FBgn0005671	20596	11466	12801	13486	18375	14427	13101	11839	25828	11399	13467	10822	10583	12303	11879
FBgn0005672	1818	2466	1883	1220	1574	1914	1494	2364	1652	1440	1469	1236	1646	1279	1712
FBgn0005674	7669	3050	4232	3617	4574	4173	3626	2465	7911	2851	3556	2876	3233	3418	2606
FBgn0005677	28	50	16	4	6	24	8	30	9	11	4	13	22	5	30
FBgn0005683	3408	2428	2668	2408	3169	2904	2588	2340	2874	2303	2719	2169	2094	2437	2263
FBgn0005694	13043	7128	8982	8923	9992	8919	10462	7697	11213	7598	8963	7180	7066	9106	8923
FBgn0005695	17716	8347	8320	9476	15033	10246	9631	8795	21144	8987	9435	8138	8279	9398	8963
FBgn0005696	3658	4081	3617	3053	4377	3965	2596	3629	4012	3129	3236	2804	3180	2752	2788
FBgn0005771	127	365	136	70	25	205	57	245	41	118	20	53	196	19	185
FBgn0005775	51	95	43	33	25	54	29	90	30	27	25	26	43	34	77
FBgn0005777	10670	7602	7542	6664	8812	8077	7640	7092	8228	7438	8443	7009	7090	6998	7649
FBgn0005778	0	0	0	0	0	0	0	0	0	0	0	0	0	0	0
FBgn0005779	0	0	0	0	0	0	0	0	0	0	0	0	0	0	0
FBgn0008635	3186	3958	4142	3699	4814	4176	3105	4056	3418	3377	3714	3087	3207	3326	3095
FBgn0008636	8	28	17	10	1	9	7	8	6	12	0	3	12	5	7
FBgn0008646	5	8	0	5	0	1	0	4	2	3	0	1	4	1	5
FBgn0008651	4	6	3	1	0	7	3	6	3	1	0	2	2	1	5
FBgn0010014	15	40	6	5	2	15	7	11	3	5	2	3	10	4	23
FBgn0010015	7	22	2	1	0	6	1	4	0	3	0	0	5	0	9
FBgn0010019	0	0	0	0	0	0	0	0	0	0	0	0	0	0	0
FBgn0010038	19	24	20	13	17	24	19	20	12	12	12	11	20	25	31
FBgn0010039	976	2535	2709	1888	1586	2782	2236	2933	1133	2033	2211	1849	2199	2144	2210
FBgn0010040	16	13	17	15	14	20	24	22	24	17	20	9	20	21	8
FBgn0010041	9	21	13	20	11	17	7	19	22	14	17	10	20	12	13
FBgn0010042	13	12	15	6	9	6	0	7	10	6	10	6	5	9	2
FBgn0010043	5	8	4	6	4	3	9	2	10	3	3	4	3	6	6
FBgn0010044	5	6	3	5	5	1	4	1	4	4	3	2	7	3	10
FBgn0010051	3880	1799	2454	2092	2461	2323	2377	1711	4277	1673	2325	1828	1647	2205	1582
FBgn0010052	2	2	1	3	1	0	2	3	0	4	0	0	4	0	4
FBgn0010053	800	1000	710	605	1018	888	672	946	707	708	854	664	638	619	591
FBgn0010078	15475	47025	28755	21540	27716	36694	26779	58279	14685	30523	35645	28500	25262	22108	34910
FBgn0010097	5240	6041	4946	4228	6247	5251	4012	5461	6764	4778	5452	4309	4834	4413	4312
FBgn0010100	16309	11872	15100	14938	15217	14141	13267	10632	25375	11658	13876	11238	11789	14653	12595
FBgn0010105	121	172	74	65	6	128	34	102	56	59	2	26	124	11	100
FBgn0010109	56	57	43	36	41	48	26	29	67	45	40	27	41	29	53
FBgn0010113	5753	6606	7439	6659	4651	6762	7285	6871	3909	6215	7002	5963	5635	6677	6631
FBgn0010114	21	49	4	4	4	8	3	26	10	4	4	3	18	2	40
FBgn0010173	17301	12235	11761	9321	20557	12984	10293	11092	16744	10563	11867	9851	10841	9550	9303
FBgn0010194	987	1050	1099	780	689	1011	1113	1094	1292	726	1124	822	795	997	899
FBgn0010197	10	4	1	2	9	4	3	1	2	3	1	1	4	3	3
FBgn0010198	27930	37319	28796	22437	35545	31470	26324	37642	19168	28466	30588	25726	27625	24777	29160
FBgn0010213	3093	3899	3573	3455	3967	3872	2875	3849	3033	3063	3210	2805	3226	3464	2644
FBgn0010215	13678	9278	8472	6999	9528	9449	9416	7598	14153	8636	9248	7647	8581	7763	9612
FBgn0010217	59124	51767	46394	39936	58425	49697	43592	45411	60979	47114	51701	42513	43509	42772	42916
FBgn0010220	1204	1177	1208	1132	1181	1359	1001	1119	680	1036	1105	886	940	1062	940
FBgn0010222	211	376	214	176	287	300	183	372	191	212	219	196	244	182	247
FBgn0010223	115	59	41	40	75	58	42	48	92	59	64	55	51	28	52
FBgn0010225	484	574	443	388	458	526	358	491	449	342	459	358	410	411	459
FBgn0010226	5072	4159	4490	4207	5503	4929	4377	4473	4641	3567	4377	3525	3625	3820	4202
FBgn0010228	136	875	288	121	26	338	110	407	35	198	12	85	454	28	482
FBgn0010235	5083	4837	4620	4268	5033	5123	4469	4455	4213	4329	4978	4090	4114	4408	4252
FBgn0010238	3386	4555	4232	3393	2611	4122	3644	4251	2702	3378	3928	3205	3607	3605	3941
FBgn0010240	1	3	1	1	0	1	0	2	5	0	0	0	0	0	1
FBgn0010241	8	15	10	1	4	9	2	12	4	3	2	1	10	0	11
FBgn0010246	549	539	501	369	631	493	330	364	829	408	444	361	411	375	370
FBgn0010247	8148	5782	4294	3653	5370	5169	5305	4591	11716	5982	5294	4881	4991	4354	5550
FBgn0010258	7	5	2	5	2	6	3	3	7	6	5	6	9	7	4
FBgn0010263	182	183	159	124	136	135	208	184	182	156	172	140	161	160	164
FBgn0010265	25249	23858	20463	20992	23581	25040	21081	25458	24770	21001	24346	19538	19107	20252	21482
FBgn0010269	3158	3823	4049	3784	4228	3997	3458	4034	3526	3504	3769	3306	3292	3521	3363
FBgn0010278	9109	9861	10634	9179	9626	10396	8625	7990	6628	8181	10108	8231	8839	8311	8238
FBgn0010280	10098	9879	11518	10713	10439	10872	9881	9441	9799	8436	10321	8338	8522	9698	8405
FBgn0010282	6117	5834	6296	6705	5514	6380	6179	5047	3223	5614	6335	5276	5709	6069	5831
FBgn0010287	1005	805	743	664	1380	881	708	950	1304	740	697	633	638	646	706
FBgn0010288	7762	7122	7179	7250	6415	8502	6898	5945	8070	6386	7598	6364	6984	6895	5667
FBgn0010292	2979	1845	2029	2312	4211	2215	1983	1847	3488	1733	1714	1521	1834	2107	1860
FBgn0010294	0	0	0	0	0	0	0	0	0	0	0	0	0	0	0
FBgn0010295	0	0	0	0	0	0	0	0	0	0	0	0	0	0	0
FBgn0010296	0	0	0	0	0	0	0	0	0	0	0	0	0	0	0
FBgn0010300	23538	20077	21365	18018	20695	21798	22257	19483	28192	18693	21917	18018	17627	18131	19958
FBgn0010303	4666	3767	4930	4275	4111	4523	4680	3886	3825	3668	4688	3673	3296	4219	3903
FBgn0010309	2705	1469	1926	2007	3604	1917	1803	1973	4756	1434	1720	1362	1378	1999	1743
FBgn0010313	5201	5575	6277	4111	4545	6340	7194	6937	1698	5831	6596	5331	4788	5002	6386
FBgn0010314	6485	4666	4567	3807	4961	5325	4597	4177	7362	4640	4988	4141	4328	3857	4300
FBgn0010315	9671	6886	6774	5845	9648	7618	7174	7337	8384	6686	7288	6092	5476	6241	6914
FBgn0010316	9838	7906	7112	5588	10808	8191	6945	9761	11162	6671	7013	5798	6366	6270	7323
FBgn0010317	1217	529	727	591	938	750	761	678	1397	654	533	519	545	639	693
FBgn0010323	7	13	7	6	3	10	9	12	6	9	6	4	15	3	13
FBgn0010328	14244	10989	16083	13176	15294	13590	14056	9908	15816	11009	14112	11010	10896	12540	11295
FBgn0010329	2	11	4	1	1	7	5	8	1	1	0	0	0	0	9
FBgn0010333	5270	5875	5496	4564	5446	6001	5232	5658	5483	5527	5951	4951	4962	5019	5738
FBgn0010339	4125	3443	3365	3361	4965	3703	2977	3273	4209	3015	3136	2685	3250	3269	2878
FBgn0010340	551	675	557	491	533	695	508	580	485	604	609	498	561	482	470
FBgn0010341	6969	6259	5484	5349	6330	6499	5675	5639	6235	5477	5888	4952	5450	5191	5910
FBgn0010342	0	0	0	0	0	0	0	0	0	0	0	0	0	0	0
FBgn0010348	19500	19439	17643	14181	15607	17275	18401	15734	22475	17552	18599	15833	17311	15649	18681
FBgn0010350	4994	2969	3213	2822	3788	3192	3399	2900	6780	3100	3412	2745	2839	3186	3207
FBgn0010352	5168	4144	5137	5081	5707	4674	5150	4235	6289	4003	4397	3746	3724	4901	4522
FBgn0010355	6813	5047	7051	6788	5748	6303	7396	4340	8956	5178	6338	5139	5051	6796	5209
FBgn0010356	3483	3559	3356	2832	4764	3482	2648	3624	3860	2907	3242	2687	2854	2959	2772
FBgn0010357	4	14	0	0	0	0	1	2	0	2	0	0	1	0	4
FBgn0010358	1	1	1	0	0	0	0	0	0	0	0	0	0	0	1
FBgn0010359	0	0	0	0	0	0	0	0	0	0	0	0	0	0	1
FBgn0010379	8278	6799	5895	5121	7478	6510	5996	6225	7039	5721	6614	5393	5567	5014	6119
FBgn0010380	4583	4714	4382	4333	5945	5004	4062	4870	4432	4056	4493	3680	3659	3821	3644
FBgn0010382	22116	17931	20500	18348	21897	19361	21329	18116	26932	16459	18956	15542	16099	18464	17997
FBgn0010383	7	34	7	4	9	20	8	10	4	7	3	2	3	6	26
FBgn0010385	0	0	0	0	0	0	0	0	0	0	0	0	0	0	0
FBgn0010387	10	141	4	7	4	22	9	20	3	9	1	10	8	4	44
FBgn0010388	0	0	0	0	0	0	0	0	0	0	0	0	0	0	0
FBgn0010389	53	65	26	20	5	28	12	43	26	12	10	10	49	10	37
FBgn0010391	2063	3047	2343	1827	3269	2913	1509	3110	2606	2169	2230	1877	2033	1740	1629
FBgn0010395	110	300	107	94	54	191	172	203	156	158	338	226	99	68	103
FBgn0010397	0	0	0	0	0	0	0	0	0	0	0	0	0	0	0
FBgn0010398	1949	2058	1494	1049	2650	1892	1359	2242	2426	1632	1761	1464	1348	1154	1394
FBgn0010399	9	24	1	2	3	4	2	7	4	3	1	1	7	2	18
FBgn0010401	0	3	0	0	0	0	0	0	0	0	0	0	0	0	1
FBgn0010403	0	0	0	0	0	0	0	0	0	0	0	0	0	0	0
FBgn0010406	3184	2446	2036	1585	2702	2393	2231	2539	3442	1983	2418	1894	1865	1801	2138
FBgn0010407	25	42	10	11	11	17	9	32	17	15	12	11	16	9	34
FBgn0010408	8176	17495	12430	10977	15315	15931	10723	19389	7178	12331	14184	11690	10842	10369	12094
FBgn0010409	24341	20789	20189	20587	20774	22073	17165	21365	22500	18075	20001	16638	16277	18931	16797
FBgn0010411	27564	53073	35967	30611	36540	43200	32408	55916	10858	37083	40116	33725	35436	31238	39683
FBgn0010412	15568	16961	13180	12752	17160	14200	11878	22558	10074	12437	13850	11413	12809	11899	13425
FBgn0010414	6	11	2	4	7	5	4	7	7	4	0	1	3	2	10
FBgn0010415	3448	3750	3772	2424	2445	3445	3702	3375	2674	2794	3800	2959	3129	2888	3656
FBgn0010416	3029	4534	4161	3507	3511	3819	3629	4640	4626	3787	4114	3482	3494	3416	4004
FBgn0010417	2288	2441	2512	2585	2802	2640	2184	2572	1995	2175	2277	1926	2146	2278	2198
FBgn0010421	3112	2210	2332	2473	3316	2517	2594	2256	2842	2148	2257	1977	2188	2481	2577
FBgn0010422	3294	5371	4782	4587	3872	5009	4457	4879	1817	4613	4871	4004	4676	4422	4642
FBgn0010423	130	389	20	47	50	94	33	86	41	30	10	23	67	21	219
FBgn0010424	68	346	19	56	39	119	57	69	26	17	13	23	47	17	216
FBgn0010425	7	10	1	2	0	1	3	3	0	1	2	0	4	0	5
FBgn0010431	0	0	0	0	0	0	0	0	0	0	0	0	0	0	0
FBgn0010433	19	23	15	20	13	12	3	16	21	6	1	4	24	14	11
FBgn0010434	562	596	204	139	139	363	227	409	124	221	128	141	263	213	474
FBgn0010435	64	117	16	11	32	46	24	38	34	9	6	10	23	13	81
FBgn0010438	149	429	321	244	171	395	293	411	210	376	376	340	340	279	349
FBgn0010441	0	0	0	0	0	0	0	0	0	0	0	0	0	0	0
FBgn0010452	317	400	178	93	9	213	52	295	81	97	10	35	191	9	215
FBgn0010453	35	116	24	5	0	62	17	82	5	18	1	8	32	7	73
FBgn0010470	1196	1260	882	823	949	1052	958	1190	996	858	863	782	735	784	1048
FBgn0010473	120	183	45	35	9	99	24	96	42	34	4	15	69	15	120
FBgn0010482	107	215	16	15	23	64	20	32	36	16	15	12	27	9	144
FBgn0010488	34353	24388	31199	24715	17888	30299	29998	18227	35510	24233	31181	24672	25000	25510	22186
FBgn0010497	5789	3516	3644	3696	5560	4077	3410	3772	8882	3425	3805	3216	3078	3335	3211
FBgn0010501	0	0	0	0	0	0	0	0	0	0	0	0	0	0	0
FBgn0010504	0	0	0	0	0	0	0	0	0	0	0	0	0	0	0
FBgn0010516	5209	8215	7640	6578	7280	7551	5837	8591	6836	6681	7093	6086	6292	6685	6539
FBgn0010520	1007	1056	1153	1146	1736	1281	1060	1162	1002	983	1057	829	1039	1113	1067
FBgn0010531	394	654	529	376	457	644	415	641	496	515	528	465	473	329	399
FBgn0010548	3589	2300	2405	2692	4499	2714	2370	2246	3541	2202	2342	1994	2108	2439	2206
FBgn0010549	28	18	8	10	8	16	15	14	12	9	20	13	12	16	9
FBgn0010551	14187	17273	14440	12324	17318	16093	12934	18580	13935	14042	15989	13308	13101	12686	13447
FBgn0010583	3764	2846	3300	2918	3126	3236	3027	2809	3066	2694	3025	2567	2529	2912	2647
FBgn0010590	3592	5396	5780	5843	5499	5245	5176	5422	3532	5169	5079	4515	4753	5486	5486
FBgn0010591	3928	2677	2739	2737	3623	2955	2626	2460	4744	2540	2710	2344	2421	2455	2355
FBgn0010602	5415	8269	7140	7416	6566	7890	6962	7810	6797	7051	7513	6233	6561	6971	7448
FBgn0010607	2994	2264	1992	1827	2806	2177	1849	1993	1847	1929	1990	1674	1823	1829	1961
FBgn0010611	2714	2727	2469	2303	3155	2869	2063	2655	3765	2227	2390	1962	2215	2269	2129
FBgn0010612	1999	4007	2994	2887	2750	3464	2666	3842	2308	2990	2987	2626	3112	2903	3087
FBgn0010620	2455	1936	1666	1718	1964	2081	2082	1710	1744	2104	2123	1856	1782	1753	1931
FBgn0010621	10945	13372	11476	10526	19228	12872	9244	14890	15184	10188	12209	9630	9798	10877	9880
FBgn0010622	553	466	517	557	814	606	509	592	567	477	511	391	404	466	414
FBgn0010638	3972	4063	3162	2420	3517	3649	2801	4256	3700	3180	3511	3043	2952	2271	3216
FBgn0010651	82	163	66	39	21	104	33	107	48	41	24	47	75	19	78
FBgn0010660	8459	4721	6016	6019	6044	5732	5889	3912	8918	4581	5125	4413	5228	5899	4825
FBgn0010741	4575	5308	3872	3239	4862	4599	3801	4874	1795	4175	4541	3694	3920	3532	4221
FBgn0010747	5602	2873	3370	3828	4999	3779	3308	2515	5716	3013	3126	2635	3033	3467	2963
FBgn0010750	3302	4207	3996	3398	4986	4209	3279	4433	2404	3259	3644	2986	3365	3249	3103
FBgn0010762	4342	4245	5581	5070	4760	5163	5450	4596	3117	4098	4952	3992	3964	5042	4539
FBgn0010768	1304	687	843	870	1326	789	880	843	1339	684	820	644	717	801	872
FBgn0010770	2401	2142	2071	2144	2768	2342	1966	2101	1129	1848	2000	1676	1906	1864	1953
FBgn0010772	3007	1745	2350	2408	2206	2191	2064	1398	2033	1642	1965	1548	1900	2220	1840
FBgn0010774	10209	14903	11453	9932	13974	12225	10935	19686	11500	11473	11768	10110	10343	10046	12673
FBgn0010786	6668	4511	4467	4492	8064	5149	3851	4376	9284	4226	4487	3841	3999	4258	3319
FBgn0010803	3440	3131	2656	2246	4648	3190	2417	3433	4273	2694	2846	2363	2514	2305	2559
FBgn0010808	2015	2128	1778	1842	2345	2286	1564	1896	1516	1838	1787	1525	1739	1606	1716
FBgn0010812	2323	1274	1320	1041	1992	1505	1151	1140	3141	1171	1384	1127	1173	1043	1095
FBgn0010825	9163	9442	13831	11215	8613	11509	14172	9276	6436	10061	12954	10229	8730	11345	10392
FBgn0010830	1545	1474	1193	966	1323	1518	885	1169	1837	1221	1308	1106	1109	893	863
FBgn0010877	6957	8706	7825	6743	6364	8105	8151	8642	9259	8066	8687	7239	6637	6752	7640
FBgn0010894	1174	1060	1159	924	1362	1098	1069	1119	2464	1125	1216	1047	889	854	943
FBgn0010905	10204	8442	12148	11539	8739	10512	11596	7871	8669	8546	11081	8775	9155	11619	9467
FBgn0010909	7777	6835	7732	6100	8043	6822	7750	7630	5127	6554	7305	6165	6094	6913	7687
FBgn0010926	5883	3750	4013	4190	4867	4321	4107	3280	4634	3721	3911	3461	3781	3835	3910
FBgn0011016	4049	5202	4318	3525	4379	4953	4101	5228	4244	4439	4530	3805	4013	3853	4455
FBgn0011020	3996	3064	2588	2195	4301	2925	2123	2356	3128	2451	2671	2254	2695	2128	2211
FBgn0011202	3785	2382	2667	2267	2975	2772	2688	2077	3955	2139	2551	2146	2111	2169	2138
FBgn0011204	0	0	0	0	0	0	0	0	0	0	0	0	0	0	0
FBgn0011205	1179	929	1075	871	1243	1047	1082	959	1561	941	1111	895	886	985	1065
FBgn0011206	577	544	338	296	274	477	385	445	489	255	300	307	399	279	539
FBgn0011207	3452	3681	3298	2595	3813	3484	2902	3728	2944	3242	3309	2768	2695	2721	2856
FBgn0011211	28538	34007	39905	37817	31830	35724	33442	32990	40842	31990	37145	30546	29507	35974	30909
FBgn0011217	25834	30682	24833	19637	19897	27045	26318	29267	5843	26141	27939	24230	22886	21929	28826
FBgn0011224	9469	8010	8088	7214	7208	8301	8496	7147	11429	7803	8499	6987	7599	7437	8849
FBgn0011225	5757	3449	3362	3059	5077	3747	3274	3489	7428	3200	3167	2893	3202	2912	3175
FBgn0011227	738	1165	811	736	680	1079	887	1162	393	951	925	791	861	851	924
FBgn0011230	16190	5998	12218	11914	9289	8975	11645	5018	19394	6663	9745	7181	7437	11910	6729
FBgn0011232	4979	3404	3577	3139	4665	3780	3113	3077	4646	3021	3677	3007	2917	3037	2946
FBgn0011236	3144	2095	2160	1988	2229	2507	1998	1891	3420	2126	2464	1987	1872	1897	1804
FBgn0011239	0	0	0	0	0	0	0	0	0	0	0	0	0	0	0
FBgn0011244	0	0	0	0	0	0	0	0	0	0	0	0	0	0	0
FBgn0011259	1332	754	917	786	713	827	1012	780	1083	725	779	630	646	880	853
FBgn0011260	7017	6722	6553	4424	4323	5565	6531	6723	7852	4571	7138	5204	5237	5602	5795
FBgn0011270	0	0	0	0	0	0	0	0	0	0	0	0	0	0	0
FBgn0011272	15840	22158	20153	20069	23603	21848	19564	30720	13642	19239	20743	17330	16388	17089	19046
FBgn0011273	0	0	0	0	0	0	0	0	0	0	0	0	0	0	0
FBgn0011274	13	39	4	2	9	19	11	7	14	6	6	2	8	7	18
FBgn0011276	1	5	1	0	0	2	1	7	0	4	0	0	1	0	6
FBgn0011277	3	4	3	0	2	2	1	4	0	4	2	2	1	0	2
FBgn0011278	1	0	0	0	0	0	2	0	0	0	0	0	0	0	1
FBgn0011279	0	0	0	0	0	0	0	0	0	0	0	0	0	0	0
FBgn0011280	2	0	3	1	0	1	3	2	2	1	4	4	1	0	2
FBgn0011281	0	0	0	1	0	0	0	0	0	0	0	0	0	0	0
FBgn0011282	3	4	7	5	10	7	5	5	7	8	2	5	3	3	3
FBgn0011283	10	47	2	2	3	6	2	7	0	3	0	2	1	0	16
FBgn0011284	41863	24504	27599	31806	41272	28057	22368	22420	48668	19770	21466	18081	23736	28317	18215
FBgn0011286	77	96	16	20	8	63	26	60	27	17	2	5	26	9	61
FBgn0011288	356	314	309	198	263	241	239	194	482	273	293	217	209	199	278
FBgn0011289	4517	5486	5529	5174	5414	5883	4843	5470	3603	5013	5133	4397	4817	5021	5161
FBgn0011290	3026	3448	3072	2924	3408	3421	2929	3433	3102	3131	3206	2834	2718	2762	3265
FBgn0011291	671	1339	948	864	809	1200	965	1258	372	1061	1073	830	1040	919	1037
FBgn0011293	0	0	1	0	0	0	1	0	0	0	1	0	0	0	2
FBgn0011294	0	0	0	0	0	0	0	0	0	0	0	0	0	0	0
FBgn0011296	0	0	0	0	0	0	0	0	0	0	0	0	0	0	0
FBgn0011297	788	1218	1145	981	1395	1184	768	1244	1036	951	1054	892	902	912	797
FBgn0011300	4916	2824	3141	2917	3814	3187	3287	2864	6308	2635	3051	2664	2686	2905	2881
FBgn0011305	1436	1458	1377	1214	1684	1501	1338	1743	1763	1305	1282	1149	1185	1180	1520
FBgn0011327	5971	6206	6640	5930	7564	6009	6105	5887	7216	5886	6136	5026	5925	6606	5857
FBgn0011335	2627	2123	1948	1960	2864	2233	2072	1976	1577	1965	2084	1630	1882	2025	2157
FBgn0011336	2277	1822	1838	1773	2244	1696	1611	1831	2696	1267	1621	1227	1369	1754	1308
FBgn0011361	4070	6352	4833	4028	5741	5544	4636	6002	3257	5221	5340	4421	4680	4299	4849
FBgn0011455	3276	2680	2466	2505	3449	2785	2484	2814	2511	2385	2695	2195	2308	2315	2307
FBgn0011474	9409	7789	9242	8022	6945	8419	9922	6461	11996	7386	9608	7585	7266	8644	8035
FBgn0011476	392	652	406	365	506	597	500	549	280	506	462	436	483	381	517
FBgn0011481	8832	9279	9854	7755	8297	9464	10752	10377	6825	9159	10715	8801	7792	8647	10230
FBgn0011509	2393	2121	2005	1803	2092	2249	1971	1883	2145	1866	1906	1655	1830	1834	1974
FBgn0011554	2	10	1	1	2	2	0	2	0	1	1	0	0	0	6
FBgn0011555	0	6	0	0	0	0	1	2	0	0	2	0	2	0	0
FBgn0011556	10	62	0	1	2	6	1	4	1	6	2	2	1	1	21
FBgn0011559	0	0	0	0	0	0	0	0	0	0	0	0	0	0	0
FBgn0011566	1033	996	987	880	1280	1056	772	931	1427	846	946	782	835	758	707
FBgn0011569	2	2	2	0	1	2	3	1	4	1	1	1	0	1	1
FBgn0011570	4432	3718	3672	3232	3713	3910	3152	3684	4567	3292	3686	3026	2899	3247	3114
FBgn0011573	2671	1384	1551	1688	3163	1772	1481	1435	2449	1320	1322	1219	1342	1437	1333
FBgn0011576	0	0	0	0	0	0	0	0	0	0	0	0	0	0	0
FBgn0011581	2	6	1	2	1	1	0	3	1	0	1	2	2	0	4
FBgn0011582	3	2	0	0	0	0	0	1	2	0	1	1	0	1	3
FBgn0011584	3425	3214	2707	2073	3018	2971	2572	3167	2657	2465	2804	2458	2461	2465	2741
FBgn0011586	8827	6970	6041	5647	7633	6582	6207	6041	5853	6435	6450	5664	5966	5866	7188
FBgn0011589	12	11	1	2	3	5	3	5	2	1	0	6	6	4	9
FBgn0011591	57	43	13	15	13	26	11	33	19	11	7	10	25	13	49
FBgn0011592	2450	1374	1542	1354	1181	1447	1613	1352	2343	1096	1303	1117	1180	1491	1183
FBgn0011596	0	0	0	0	0	0	0	0	0	0	0	0	0	0	0
FBgn0011603	17	45	2	1	4	21	6	14	0	1	0	0	3	1	17
FBgn0011604	10681	7191	9056	8532	8600	8664	9322	5610	17458	7307	8526	6974	7689	8688	8108
FBgn0011606	7398	4865	5421	4980	6076	5353	4487	4361	7414	4387	5053	4107	4505	4527	3953
FBgn0011638	9206	11380	9286	7348	10438	10492	7768	11848	7465	10011	9962	8360	8364	6887	8418
FBgn0011640	4165	5775	5955	5863	4767	6271	4919	6455	2960	4936	5371	4585	4327	5225	5166
FBgn0011642	4722	3285	3652	2460	3910	3823	2651	2826	3662	3182	3097	2774	2668	2877	3632
FBgn0011648	6708	8986	8413	6914	8101	7997	7981	8765	10158	8126	8348	7158	7073	7184	8267
FBgn0011653	31	50	28	24	7	29	12	32	1	16	4	8	33	10	39
FBgn0011655	1178	1327	1735	1792	1924	1637	1474	1738	773	1294	1459	1276	1184	1475	1308
FBgn0011656	4052	3224	3671	3008	2997	3587	3518	3146	4302	2874	3385	2804	2566	3101	2822
FBgn0011659	1551	1742	1493	1209	2098	1678	1106	1640	2002	1417	1549	1206	1308	1137	1202
FBgn0011660	4827	3184	3279	2960	4294	3616	3119	3047	4142	3054	3402	2822	2917	3047	3066
FBgn0011661	14812	13590	13655	11434	13247	15288	15338	14007	8827	13393	15778	12782	11227	12133	12942
FBgn0011666	4	4	1	0	0	2	2	3	0	0	0	0	0	0	3
FBgn0011668	0	0	0	0	0	0	0	0	0	0	0	0	0	0	0
FBgn0011669	0	0	0	0	0	0	0	0	0	0	0	0	0	0	0
FBgn0011670	0	0	0	1	0	0	0	0	0	0	0	0	0	1	0
FBgn0011672	5675	4329	3890	2944	4862	4522	3267	4125	6909	3461	4045	3315	3225	3072	3137
FBgn0011674	731	538	496	351	738	489	303	510	787	425	360	303	348	355	443
FBgn0011676	3	8	2	0	1	0	1	4	2	0	2	0	4	0	9
FBgn0011692	9620	6805	7854	7146	9754	8098	7643	6884	9878	6242	7098	5892	6333	7137	6533
FBgn0011693	13	5	5	4	11	1	2	2	11	3	1	2	7	3	3
FBgn0011694	0	0	0	0	0	0	0	0	0	0	0	0	0	0	0
FBgn0011695	12	67	13	19	10	36	24	29	16	20	9	13	25	26	47
FBgn0011701	13	46	6	5	3	22	9	23	2	6	1	3	8	1	24
FBgn0011703	25235	13636	15495	14705	25843	16362	13366	12888	28644	12450	14221	11905	13644	14011	12255
FBgn0011704	23900	29747	20694	13709	25395	24996	16370	26202	30644	22051	23472	19651	20009	13457	16385
FBgn0011705	4124	4639	3760	2632	6018	4284	3711	5414	3499	4076	4584	3772	3295	2930	3882
FBgn0011706	32	85	26	19	6	97	29	117	23	35	8	13	55	8	54
FBgn0011708	4715	3921	3819	3447	4602	4132	3570	3734	2994	3710	4105	3337	3554	3436	3505
FBgn0011710	6519	6211	6478	6012	7219	6476	6118	6127	10515	5964	6062	5238	5849	5970	5959
FBgn0011715	3874	6071	5042	5058	6194	5669	4165	6206	2808	5008	4805	4327	4942	4765	4948
FBgn0011722	123	232	23	17	15	103	34	82	31	20	3	8	25	8	130
FBgn0011723	0	0	0	0	0	0	0	0	0	0	0	0	0	0	0
FBgn0011725	13216	13196	14409	13025	15551	13928	13158	12747	17396	12070	14373	11743	12309	12419	12488
FBgn0011726	25859	24673	19372	17941	24118	22872	20136	21231	15087	22013	21939	18787	21481	19866	21167
FBgn0011737	4136	3160	3489	3297	4404	3632	3619	3190	5326	3076	3329	2794	2724	3355	3187
FBgn0011739	4358	3481	4437	4088	3242	4210	4032	3193	2974	3312	4217	3360	3369	3836	3076
FBgn0011740	3497	2213	2804	2479	2748	2269	2387	2430	3856	1626	2413	1853	1954	2793	1999
FBgn0011741	1602	1602	1552	1543	1849	1662	1358	1588	1289	1415	1519	1258	1485	1550	1483
FBgn0011742	11799	6820	7628	8186	11124	7981	8232	6521	12782	7102	7942	6711	7589	8070	8282
FBgn0011743	1	2	1	3	0	3	0	1	0	1	0	0	3	0	1
FBgn0011745	3236	3940	2987	2624	4084	3755	2888	3874	4136	3179	3491	3003	2857	2758	3097
FBgn0011746	9	17	4	3	0	12	4	3	2	1	1	1	7	0	11
FBgn0011747	19030	9789	11218	9232	11642	11094	12674	8200	27868	11298	11885	10317	10331	10525	11925
FBgn0011754	5132	2667	2411	3153	4868	3393	2792	3463	5714	2778	2866	2472	2816	2621	3165
FBgn0011758	7	12	6	2	3	9	1	13	3	1	0	0	5	2	13
FBgn0011760	22273	17710	14447	12656	12982	14791	15325	14253	6356	15273	16123	13911	15094	13812	16549
FBgn0011761	162619	205237	140511	90765	160160	157694	117429	197305	110558	154537	163340	138884	130971	100191	123942
FBgn0011762	2559	1189	1222	1219	3047	1349	1202	1204	2688	1259	1230	1068	1309	1181	1222
FBgn0011763	11526	8065	9396	9048	9706	8996	9140	7557	12762	7748	9418	7458	7444	8884	8381
FBgn0011766	7750	8265	8374	6780	7136	8103	8211	9076	4089	7540	9109	7383	6447	6915	7197
FBgn0011768	7037	11644	9605	8184	12312	11118	7185	12630	9326	9021	9852	8316	7934	7642	7739
FBgn0011769	282	231	191	217	237	244	174	228	331	209	218	175	187	194	199
FBgn0011770	2524	3442	2966	2588	3907	3406	2510	3319	2615	2840	3039	2525	2685	2665	2621
FBgn0011771	4370	1740	1795	1473	2876	1785	1292	1180	4947	1583	1595	1342	1715	1279	1272
FBgn0011774	5090	3475	3240	2652	5136	3414	2720	3103	6024	2825	3251	2742	2839	2608	2740
FBgn0011785	8861	5412	8732	8826	6663	7425	8267	5212	9297	5554	7271	5747	5941	8547	6127
FBgn0011787	2451	2941	2795	2836	3192	3324	2679	3301	2097	2531	2774	2274	2165	2126	2125
FBgn0011802	6006	3009	3322	3098	4767	3330	3460	2879	4965	3213	3402	2868	2932	3133	3499
FBgn0011812	0	0	0	0	0	1	0	0	1	0	0	1	0	0	0
FBgn0011817	6959	6161	7028	6158	5836	6350	7364	6272	7869	5700	6110	5227	5998	6266	7160
FBgn0011818	5321	4138	4486	3607	4630	4364	4397	4472	5594	3583	4653	3671	3450	4019	3766
FBgn0011822	0	0	0	0	0	0	0	0	0	0	0	0	0	0	0
FBgn0011824	0	0	0	0	0	0	0	0	0	0	0	0	0	0	0
FBgn0011826	5894	7111	6913	6044	6348	7526	7006	7425	3813	6609	8012	6489	5597	6060	6074
FBgn0011828	38	62	20	9	6	28	10	46	5	15	4	8	11	7	42
FBgn0011829	30	25	16	12	4	21	16	19	26	6	8	7	20	8	15
FBgn0011832	0	0	0	0	0	0	0	0	0	0	0	0	0	0	0
FBgn0011834	2	26	0	1	0	1	1	3	0	2	0	1	1	0	5
FBgn0011836	4679	2376	2829	2953	4223	2919	2839	2157	4912	2313	2552	2188	2547	2863	2474
FBgn0011837	8597	5616	5942	5286	5971	6935	7164	5912	8781	5808	6535	5587	5336	5876	6343
FBgn0011840	0	0	0	0	0	0	0	0	0	0	0	0	0	0	0
FBgn0011844	0	0	0	0	0	0	0	0	0	0	0	0	0	0	0
FBgn0011845	0	0	0	0	0	0	0	0	0	0	0	0	0	0	0
FBgn0011848	0	0	0	0	0	0	0	0	0	0	0	0	0	0	0
FBgn0011849	0	0	0	0	0	0	0	0	0	0	0	0	0	0	0
FBgn0011850	0	0	0	0	0	0	0	0	0	0	0	0	0	0	0
FBgn0011851	0	0	0	0	0	0	0	0	0	0	0	0	0	0	0
FBgn0011852	0	0	0	0	0	0	0	0	0	0	0	0	0	0	0
FBgn0011853	0	0	0	0	0	0	0	0	0	0	0	0	0	0	0
FBgn0011854	0	0	0	0	0	0	0	0	0	0	0	0	0	0	0
FBgn0011855	0	0	0	0	0	0	0	0	0	0	0	0	0	0	0
FBgn0011858	0	0	0	0	0	0	0	0	0	0	0	0	0	0	0
FBgn0011859	0	0	0	0	0	0	0	0	0	0	0	0	0	0	0
FBgn0011860	0	0	0	0	0	0	0	0	0	0	0	0	0	0	0
FBgn0011861	0	0	0	0	0	0	0	0	0	0	0	0	0	0	0
FBgn0011862	0	0	0	0	0	0	0	0	0	0	0	0	0	0	0
FBgn0011863	0	0	0	0	0	0	0	0	0	0	0	0	0	0	0
FBgn0011864	0	0	0	0	0	0	0	0	0	0	0	0	0	0	0
FBgn0011865	0	0	0	0	0	0	0	0	0	0	0	0	0	0	0
FBgn0011866	0	0	0	0	0	0	0	0	0	0	0	0	0	0	0
FBgn0011867	0	0	0	0	0	0	0	0	0	0	0	0	0	0	0
FBgn0011868	0	0	0	0	0	0	0	0	0	0	0	0	0	0	0
FBgn0011869	0	0	0	0	0	0	0	0	0	0	0	0	0	0	0
FBgn0011870	0	0	0	0	0	0	0	0	0	0	0	0	0	0	0
FBgn0011871	0	0	0	0	0	0	0	0	0	0	0	0	0	0	0
FBgn0011872	0	0	0	0	0	0	0	0	0	0	0	0	0	0	0
FBgn0011877	0	0	1	1	0	0	0	0	1	0	0	0	0	0	0
FBgn0011878	0	0	0	0	0	0	0	0	0	0	0	0	0	0	0
FBgn0011879	0	0	0	0	0	0	0	0	0	0	0	0	0	0	0
FBgn0011880	0	0	0	0	0	0	0	0	0	0	0	0	0	0	0
FBgn0011881	0	0	0	0	0	0	0	0	0	0	0	0	0	0	0
FBgn0011882	0	0	0	0	0	0	0	0	0	0	0	0	0	0	0
FBgn0011883	0	0	0	0	0	0	0	0	0	0	0	0	0	0	0
FBgn0011884	0	0	0	0	0	0	0	0	0	0	0	0	0	0	0
FBgn0011885	0	0	0	0	0	0	0	0	0	0	0	0	0	0	0
FBgn0011887	0	0	0	0	0	0	0	0	0	0	0	0	0	0	0
FBgn0011888	0	0	0	0	0	0	0	0	0	0	0	0	0	0	0
FBgn0011889	0	0	0	0	0	0	0	0	0	0	0	0	0	0	0
FBgn0011890	0	1	0	0	0	0	0	0	0	0	0	0	0	0	1
FBgn0011891	0	0	0	0	0	0	0	0	0	0	0	0	0	0	0
FBgn0011892	0	0	0	0	0	0	0	0	0	0	0	0	0	0	0
FBgn0011893	0	0	0	0	0	0	0	0	0	0	0	0	0	0	0
FBgn0011894	0	0	0	0	0	0	0	0	0	0	0	0	0	0	0
FBgn0011895	0	0	0	0	0	0	0	0	0	0	0	0	0	0	0
FBgn0011896	0	0	0	0	0	0	0	0	0	0	0	0	0	0	0
FBgn0011897	0	0	0	0	0	0	0	0	0	0	0	0	0	0	0
FBgn0011902	0	0	0	0	0	0	0	0	0	0	0	0	0	0	0
FBgn0011904	0	0	0	0	0	0	0	0	0	0	0	0	0	0	0
FBgn0011905	0	0	0	0	0	0	0	0	0	0	0	0	0	0	0
FBgn0011906	0	0	0	0	0	0	0	0	0	0	0	0	0	0	0
FBgn0011909	0	0	0	0	0	0	0	0	0	0	0	0	0	0	0
FBgn0011910	0	0	0	0	0	0	0	0	0	0	0	0	0	0	0
FBgn0011915	0	0	1	0	0	0	0	0	0	0	0	0	0	0	0
FBgn0011916	0	0	0	0	0	0	0	0	0	0	0	0	0	0	0
FBgn0011919	0	0	0	0	0	0	0	0	0	0	0	0	0	0	0
FBgn0011921	0	0	0	0	0	0	0	0	0	0	0	0	0	0	0
FBgn0011927	0	0	0	0	0	0	0	0	0	0	0	0	0	0	0
FBgn0011928	0	0	0	0	0	0	0	0	0	0	0	0	0	0	0
FBgn0011931	0	0	0	0	0	0	0	0	0	0	0	0	0	0	0
FBgn0011932	0	0	0	0	0	0	0	0	0	0	0	0	0	0	0
FBgn0011933	0	0	0	0	0	0	0	0	0	0	0	0	0	0	0
FBgn0011934	0	0	0	0	0	0	0	0	0	0	0	0	0	0	0
FBgn0011935	0	0	0	0	0	0	0	0	0	0	0	0	0	0	0
FBgn0011936	0	0	0	0	0	0	0	0	0	0	0	0	0	0	0
FBgn0011937	0	0	0	0	0	0	0	0	0	0	0	0	0	0	0
FBgn0011938	0	0	0	0	0	0	0	0	0	0	0	0	0	0	0
FBgn0011944	0	0	0	0	0	0	0	0	0	0	0	0	0	0	0
FBgn0011945	0	0	0	0	0	0	0	0	0	0	0	0	0	0	0
FBgn0011948	0	0	0	0	0	0	0	0	0	0	0	0	0	0	0
FBgn0011949	0	0	0	0	0	0	0	0	0	0	0	0	0	0	0
FBgn0011950	0	0	0	0	0	0	0	0	0	0	0	0	0	0	0
FBgn0011951	1	0	0	0	0	0	0	0	0	0	0	0	0	0	0
FBgn0011952	0	0	0	0	0	0	0	0	0	0	0	0	0	0	0
FBgn0011953	0	0	0	0	0	0	0	0	0	0	0	0	0	0	0
FBgn0011954	0	0	0	0	0	0	0	0	0	0	0	0	0	0	0
FBgn0011955	0	0	0	0	0	0	0	1	0	0	0	0	0	0	0
FBgn0011956	0	0	0	0	0	0	0	0	0	0	0	0	0	0	0
FBgn0011957	0	0	0	0	0	0	0	0	0	0	0	0	0	0	0
FBgn0011958	0	0	0	0	0	0	0	0	0	0	0	0	0	0	0
FBgn0011959	0	0	0	0	0	0	0	0	0	0	0	0	0	0	0
FBgn0011960	0	0	0	0	0	0	0	0	0	0	0	0	0	0	0
FBgn0011961	0	0	0	0	0	0	0	0	0	0	0	0	0	0	0
FBgn0011962	0	0	0	0	0	0	0	0	0	0	0	0	0	0	0
FBgn0011963	0	0	0	0	0	0	0	0	0	0	0	0	0	0	0
FBgn0011965	0	0	0	0	0	0	0	0	0	0	0	0	0	0	0
FBgn0011966	0	0	0	0	0	0	0	0	0	0	0	0	0	0	0
FBgn0011970	0	0	0	0	0	0	0	0	0	0	0	0	0	0	0
FBgn0011971	0	0	0	0	0	0	0	0	0	0	0	0	0	0	0
FBgn0011974	0	0	0	0	0	0	0	0	0	0	0	0	0	0	0
FBgn0011975	0	0	0	0	0	0	0	0	0	0	0	0	0	0	0
FBgn0011976	0	0	0	0	0	0	0	0	0	0	0	0	0	0	0
FBgn0011977	0	0	0	0	0	0	0	0	0	0	0	0	0	0	0
FBgn0011980	0	0	0	0	0	0	0	0	0	0	0	0	0	0	0
FBgn0011981	0	0	0	0	0	0	0	0	0	0	0	0	0	0	0
FBgn0011982	0	0	0	0	0	0	0	0	0	0	0	0	0	0	0
FBgn0011983	0	0	0	0	0	0	0	0	0	0	0	0	0	0	0
FBgn0011984	0	0	0	0	0	0	0	0	0	0	0	0	0	1	0
FBgn0011985	2	0	0	1	0	0	0	0	2	0	0	0	0	0	2
FBgn0011986	0	0	0	0	0	0	0	0	0	0	0	0	0	0	0
FBgn0011987	0	0	0	0	1	0	0	0	0	0	0	0	0	0	0
FBgn0011993	0	0	0	0	0	0	0	0	0	0	0	3	0	0	0
FBgn0011994	0	0	0	0	0	0	0	0	0	0	0	0	0	0	0
FBgn0011998	0	0	0	0	0	0	0	0	0	0	0	0	0	0	0
FBgn0011999	0	0	0	0	0	0	0	0	0	0	0	0	0	0	0
FBgn0012000	0	0	0	0	0	0	0	0	0	0	0	0	0	0	0
FBgn0012001	0	0	0	0	0	0	0	0	0	0	0	0	0	0	0
FBgn0012002	0	0	0	0	0	0	0	0	0	0	0	0	0	0	0
FBgn0012003	0	0	0	0	0	0	0	0	0	0	0	0	0	0	0
FBgn0012004	0	0	0	0	0	0	0	0	0	0	0	0	0	0	0
FBgn0012009	0	0	0	0	0	0	0	0	0	0	0	0	0	0	0
FBgn0012010	0	0	0	0	0	0	0	0	0	0	0	0	0	0	0
FBgn0012011	0	0	0	0	0	0	0	0	0	0	0	0	0	0	0
FBgn0012016	0	0	0	0	0	0	0	0	0	0	0	0	0	0	0
FBgn0012017	0	0	0	0	0	0	0	0	0	0	0	0	0	0	0
FBgn0012018	0	0	0	0	0	0	0	0	0	0	0	0	0	0	0
FBgn0012024	0	0	0	0	0	0	0	0	0	0	0	0	0	0	0
FBgn0012025	0	0	0	0	0	0	0	0	0	0	0	0	0	0	0
FBgn0012026	0	0	0	0	0	0	0	0	0	0	0	0	0	0	0
FBgn0012027	0	0	0	0	0	0	0	0	0	0	0	0	1	0	0
FBgn0012028	0	0	0	0	0	0	0	0	0	0	0	0	0	0	0
FBgn0012034	3297	2401	2137	1890	4067	2564	2139	3200	3461	2073	2053	1807	1935	2086	2175
FBgn0012036	0	0	0	0	0	0	0	0	0	0	0	0	0	0	0
FBgn0012037	332	589	207	92	25	319	83	349	159	157	11	59	330	29	274
FBgn0012042	0	0	0	0	0	0	0	3	1	0	0	1	1	0	0
FBgn0012051	1542	713	648	688	1267	785	702	640	1349	571	599	473	611	642	622
FBgn0012058	5518	5116	6046	5200	4997	5913	5436	4762	3277	4412	5241	4347	4604	5212	4354
FBgn0012344	11	5	3	9	4	13	5	7	8	14	3	6	7	8	4
FBgn0013263	33	89	54	31	46	90	43	85	31	58	58	48	38	32	57
FBgn0013269	21722	15838	15656	16912	23569	16084	14716	13327	13771	13943	14271	12503	14804	15029	14110
FBgn0013272	1104	1258	393	249	69	645	143	790	341	216	37	119	443	116	589
FBgn0013275	2	5	11	3	1	1	5	2	0	0	2	0	3	4	2
FBgn0013276	8	10	14	17	4	15	8	14	4	12	6	6	11	13	9
FBgn0013277	3	0	14	1	2	2	8	11	13	5	15	6	8	1	3
FBgn0013278	24	3	3	6	5	0	0	7	1	3	1	1	1	0	1
FBgn0013279	10	4	3	0	0	0	2	1	1	0	1	1	3	0	1
FBgn0013300	0	0	0	0	0	0	0	0	0	0	0	0	0	0	0
FBgn0013301	0	0	0	0	0	0	0	0	0	0	0	0	0	0	0
FBgn0013303	2879	2843	2145	1584	3175	2374	1915	2612	2003	2205	2154	1914	1958	1668	2308
FBgn0013305	0	0	0	0	0	0	0	0	0	0	0	0	0	0	0
FBgn0013307	4	24	1	0	1	1	1	0	0	1	2	0	0	0	7
FBgn0013308	2	1	0	0	0	0	0	0	1	0	0	0	1	0	2
FBgn0013323	7	1	2	3	7	2	1	3	1	0	0	1	1	3	0
FBgn0013325	18971	35390	24120	20863	23259	29250	22226	38431	11493	25282	28733	23203	23282	22211	24328
FBgn0013334	1673	2135	2044	1572	2100	1986	1738	2781	940	1646	2005	1675	1439	1584	1812
FBgn0013342	66	100	5	6	6	31	13	23	9	6	7	7	15	5	62
FBgn0013343	0	0	0	0	0	0	0	0	0	0	0	0	0	0	0
FBgn0013347	2029	3570	2875	2397	2029	3009	2678	3001	1723	2747	2839	2484	2971	2550	3186
FBgn0013348	8	12	6	1	4	4	9	6	5	5	1	1	4	2	13
FBgn0013432	884	1368	1198	1139	924	1290	1197	1267	347	1198	1320	1077	1151	1034	1233
FBgn0013433	18	16	3	3	5	10	7	7	2	3	0	1	1	0	13
FBgn0013435	720	699	626	623	937	767	564	660	941	618	623	534	597	519	550
FBgn0013467	37	84	0	1	3	11	6	11	3	7	2	4	10	2	27
FBgn0013469	51	44	34	4	4	47	11	43	18	11	3	8	25	3	43
FBgn0013531	957	774	706	681	1013	792	652	710	789	650	674	581	675	644	717
FBgn0013548	5125	5974	6819	6462	8174	6412	5762	8031	3770	5443	6196	5175	4571	5830	5374
FBgn0013563	2527	1611	1561	1480	2441	1664	1374	1593	2810	1389	1699	1361	1372	1525	1457
FBgn0013576	11309	11583	14922	12175	12006	13360	13473	11790	12205	11267	13849	11521	10078	12252	10478
FBgn0013672	15876	24360	16661	10862	23323	22057	20674	30167	19487	21513	18152	15161	13864	12574	24401
FBgn0013673	30	90	91	45	97	112	68	111	110	89	78	67	76	44	93
FBgn0013674	73879	91360	81729	44846	207115	91918	84569	121710	271087	85116	97649	76903	45153	60508	88080
FBgn0013675	18832	36271	25823	16394	46055	30383	25715	40323	51212	27607	31218	24171	18426	20156	33994
FBgn0013676	39138	69398	59209	34567	95284	61359	56109	88295	124018	55663	69381	52135	33304	49359	58553
FBgn0013678	15326	34257	20415	10309	43810	27314	23944	43316	42332	25698	30819	22398	13083	12277	28219
FBgn0013679	8468	9919	7983	5074	23324	9085	6668	10947	29323	8086	8839	7430	5434	5490	9896
FBgn0013680	327	626	485	275	1265	724	337	801	1400	660	588	452	327	264	575
FBgn0013681	204	1804	1263	690	413	1410	1144	2665	488	1275	1703	1130	755	815	1933
FBgn0013683	13	27	15	12	20	20	11	26	43	23	16	8	13	6	16
FBgn0013684	6097	7647	6309	3549	19870	7820	5497	11503	24150	6815	7787	5899	3643	3951	7612
FBgn0013685	92	87	72	36	100	79	55	96	406	69	92	61	54	43	100
FBgn0013686	2307584	1997744	1290053	984319	4928736	1834434	1254890	2015291	4638718	1626083	1483737	1385254	1099924	821866	1759124
FBgn0013687	0	0	0	0	3	0	1	2	3	1	0	0	0	1	2
FBgn0013688	25	81	24	20	67	44	46	56	40	50	26	20	68	22	55
FBgn0013689	0	2	2	0	0	1	0	1	2	2	1	3	2	0	1
FBgn0013690	0	0	0	0	0	0	0	0	0	0	0	0	0	0	0
FBgn0013691	0	0	0	0	0	0	0	0	0	0	0	0	0	0	0
FBgn0013692	0	0	0	0	0	0	0	0	0	0	0	0	0	0	0
FBgn0013693	0	0	0	0	0	0	0	0	0	0	0	0	0	0	0
FBgn0013694	0	0	0	0	2	0	0	0	1	0	0	0	0	0	0
FBgn0013695	0	0	0	0	0	0	0	0	0	0	0	0	0	0	0
FBgn0013696	0	0	1	0	0	0	0	1	0	0	0	0	0	0	0
FBgn0013697	0	0	0	0	0	0	0	0	0	0	0	0	0	0	0
FBgn0013698	0	0	0	0	0	0	0	0	0	0	0	0	0	0	0
FBgn0013699	0	0	0	0	0	0	0	0	0	0	0	0	0	0	0
FBgn0013700	0	0	0	0	0	0	0	0	0	0	0	0	0	0	0
FBgn0013701	0	0	0	0	0	0	0	0	0	0	0	0	0	0	0
FBgn0013702	0	0	0	0	0	0	0	0	0	0	0	0	0	0	0
FBgn0013703	0	0	0	0	0	0	0	1	0	0	0	0	0	0	0
FBgn0013704	0	0	0	0	0	0	0	0	1	0	0	0	0	0	0
FBgn0013705	0	0	0	0	0	0	0	0	0	0	0	0	0	0	0
FBgn0013706	0	0	0	0	0	0	0	0	0	0	0	0	0	0	0
FBgn0013707	0	0	0	0	0	0	0	0	0	0	0	0	0	0	0
FBgn0013708	0	0	0	0	0	0	0	0	0	0	0	0	0	0	0
FBgn0013709	0	0	0	0	0	0	0	0	0	0	0	0	0	0	0
FBgn0013710	5	0	0	0	27	0	0	0	32	0	0	0	0	0	0
FBgn0013717	3292	4656	4352	3873	4213	4167	3698	4499	3207	3866	3850	3398	3586	3710	3971
FBgn0013718	7538	6911	6933	5952	6761	6984	7313	6363	10627	6556	7385	6136	5806	6407	6679
FBgn0013720	1725	1770	1672	1574	1547	1842	1580	1949	2266	1442	1611	1434	1512	1584	1777
FBgn0013725	48	93	96	35	7	74	15	44	20	39	9	15	100	17	41
FBgn0013726	8396	14202	14126	11249	10853	12705	12668	14401	10248	12958	13727	11380	11891	12156	13396
FBgn0013732	7944	4827	5636	4956	5332	5395	5755	4067	9369	4725	5258	4422	4799	5307	5046
FBgn0013733	4599	2172	3206	3216	2193	2732	3775	2152	3603	2051	2923	2338	1860	3062	2268
FBgn0013746	5195	4434	4736	4368	5761	4684	3848	4256	3544	4101	4298	3684	4058	4277	4126
FBgn0013749	5524	8716	6915	5215	6911	7281	6245	8850	4484	7199	6425	5809	6113	5916	7276
FBgn0013750	5124	4723	4365	3595	4606	4828	4606	4240	3322	4500	4544	3927	3956	3812	4823
FBgn0013751	8	29	11	1	0	18	6	33	6	10	1	2	18	1	33
FBgn0013753	2486	3822	3503	2961	4186	3715	2861	4859	3154	3146	3104	2659	2757	2860	3316
FBgn0013755	14	224	98	114	97	84	22	80	6	207	38	91	154	80	103
FBgn0013756	17768	10678	16554	16208	14019	14089	18767	8408	21363	12420	16348	13051	13299	16634	14689
FBgn0013759	4522	3729	3776	3360	3941	4191	3241	3672	4756	3537	4130	3318	3011	3112	2921
FBgn0013762	0	0	0	0	0	0	0	0	0	0	0	0	0	0	0
FBgn0013763	0	0	0	0	0	0	0	0	0	0	0	0	0	0	0
FBgn0013764	2749	4126	4475	4318	4740	4455	3721	5560	2964	3866	3969	3311	3181	3874	3977
FBgn0013765	9537	4488	5591	5663	7127	5727	6011	4131	8794	4449	5320	4290	4926	5656	4901
FBgn0013767	3	5	6	0	1	1	0	0	0	3	1	0	5	1	4
FBgn0013770	16170	24982	22486	15643	19781	22271	18142	28892	15770	18993	22302	18130	17657	18270	19977
FBgn0013771	324	171	177	98	212	204	109	152	246	192	264	218	120	102	86
FBgn0013772	21	60	19	2	2	36	5	37	31	13	3	12	25	0	25
FBgn0013773	4185	2920	2864	3024	4966	3392	2936	2985	5667	2531	2861	2349	2389	2898	2520
FBgn0013799	3308	3358	4141	3651	3165	3953	4086	3275	3714	3509	4092	3451	3010	3506	3718
FBgn0013810	269	106	198	177	164	153	140	102	322	108	158	91	95	188	102
FBgn0013811	5	4	2	2	2	5	1	6	3	8	0	2	6	3	6
FBgn0013812	5	7	2	0	0	2	2	1	1	0	0	0	6	1	3
FBgn0013813	215	228	56	54	113	76	276	131	96	79	108	103	134	60	38
FBgn0013949	5	41	3	4	6	8	4	8	4	2	3	2	8	2	24
FBgn0013953	69	150	32	5	5	87	22	106	32	25	5	11	69	2	70
FBgn0013954	7585	18453	15021	11228	9133	15579	13022	20100	5131	14571	15486	12966	12587	11907	15453
FBgn0013972	5	25	4	2	0	3	3	2	1	1	1	1	4	0	11
FBgn0013973	3	18	3	1	1	3	1	2	7	1	1	1	3	1	8
FBgn0013981	6527	18960	13199	10089	9402	13114	11801	18236	7353	13032	13062	11340	12411	10932	15181
FBgn0013983	383	241	259	288	467	262	266	304	462	222	235	195	221	254	226
FBgn0013987	5107	6968	6373	4772	5631	6465	5662	6721	6506	5936	6299	5369	5429	5307	6080
FBgn0013995	7504	4887	5529	4967	9381	5481	5037	5180	9765	4429	5562	4403	4386	5215	4660
FBgn0013997	3328	1393	1414	1363	1880	1463	1521	1410	3258	1274	1424	1142	1158	1383	1470
FBgn0014000	2	27	3	1	1	12	6	18	1	3	0	2	14	0	13
FBgn0014002	16088	15904	14177	11743	16669	13936	11928	16586	10195	10803	12668	10401	11973	12310	12781
FBgn0014006	5022	3674	3544	2831	5080	3817	2771	3374	6367	3258	3624	3103	2970	2783	3027
FBgn0014007	8068	4713	4557	3533	4831	4449	4598	5016	8521	3566	5194	4014	3905	4301	4347
FBgn0014009	4019	2986	2927	2808	3892	3187	2852	2765	3363	2584	2800	2329	2800	2902	2969
FBgn0014010	6545	6268	5903	4729	6205	6735	6134	5945	3945	5978	6627	5610	5562	5042	6031
FBgn0014011	0	0	0	0	0	0	0	0	0	0	0	0	0	0	0
FBgn0014018	0	0	0	0	0	0	0	0	0	0	0	0	0	0	0
FBgn0014019	4	6	2	2	1	3	0	2	2	0	3	0	0	1	2
FBgn0014020	11329	8371	6246	6551	9698	7491	6530	7112	8176	6859	6827	6147	7137	6232	6953
FBgn0014022	1426	1260	1243	1207	1062	1317	1219	980	571	1196	1298	1140	1226	1222	1194
FBgn0014023	1195	2096	1411	1059	1887	1778	1365	2073	1243	1548	1597	1437	1447	1025	1340
FBgn0014024	3172	2144	2288	2444	3065	2324	1963	1979	3924	1968	2068	1755	1967	2028	1980
FBgn0014026	40051	57938	48591	45985	51198	54900	39641	59623	30507	46012	49547	41302	43488	45695	41095
FBgn0014028	2103	2439	2630	2689	2955	2716	2249	3047	2407	2164	2378	1961	1693	2183	2190
FBgn0014029	3235	3733	3525	3893	5195	3716	3145	3759	3328	2959	3122	2666	3148	3302	3154
FBgn0014031	26	38	14	20	20	32	16	26	14	26	20	21	15	18	31
FBgn0014032	2147	1667	1506	1540	2200	1903	1670	1749	1657	1504	1821	1400	1479	1687	1469
FBgn0014033	19	27	13	4	1	16	9	16	9	9	1	5	13	1	22
FBgn0014037	0	0	0	0	0	0	0	0	0	0	0	0	0	0	0
FBgn0014073	9	18	1	1	3	5	1	3	8	1	1	2	1	4	8
FBgn0014075	8743	4520	5521	4938	5435	4886	5611	4944	9635	4097	5651	4208	4518	5500	4633
FBgn0014076	0	0	0	0	0	0	0	0	0	0	0	0	0	0	0
FBgn0014092	1028	1043	875	891	1155	1093	996	959	1060	938	978	800	953	901	910
FBgn0014127	6465	4825	5234	5074	5169	5659	5420	4354	6576	4682	5436	4467	4953	5091	4884
FBgn0014133	22163	21453	28237	26044	26726	26367	24490	20904	18557	20901	26068	20615	20901	24955	21309
FBgn0014135	22	55	23	11	1	32	8	19	13	13	7	5	23	4	23
FBgn0014141	3522	2335	3807	3230	2999	3115	3130	2153	3088	2259	3023	2315	2338	3346	2433
FBgn0014143	10	35	12	16	3	16	6	15	3	12	5	4	28	14	22
FBgn0014163	16963	15230	15996	10530	10235	12791	15670	11582	13064	12584	13351	11478	14230	12097	15994
FBgn0014179	52	107	47	19	9	57	14	55	31	20	3	16	55	3	54
FBgn0014184	16162	25842	20414	13303	23200	22384	17820	26722	23044	19235	20631	17436	16279	14957	19775
FBgn0014189	17906	18530	17432	16322	24306	18107	14591	18097	19390	15343	15711	13525	15267	16045	15495
FBgn0014269	2583	4318	4259	3865	3731	4269	3547	4239	3212	3726	3916	3206	3513	3775	3760
FBgn0014340	2576	1677	2234	2247	2973	2122	2227	1997	3317	1693	1965	1578	1479	2127	1982
FBgn0014342	36	100	87	68	31	116	74	88	46	50	58	60	107	97	81
FBgn0014343	71	81	66	20	7	60	13	66	19	31	1	16	69	2	57
FBgn0014366	2679	2968	3125	2962	3582	3034	2792	2823	2774	2789	2798	2324	2749	2892	2847
FBgn0014368	0	0	0	0	0	0	0	0	0	0	0	0	0	0	0
FBgn0014380	42	82	31	16	16	45	14	37	41	23	7	12	31	10	54
FBgn0014388	85	164	75	21	7	106	35	128	24	43	3	20	70	11	112
FBgn0014391	1837	4070	3042	2596	2630	3609	2860	4671	1849	3217	3530	2960	2476	2475	3230
FBgn0014395	90	61	106	104	46	98	104	66	92	89	77	66	95	91	85
FBgn0014396	3	5	0	0	0	2	3	3	3	3	1	0	2	1	6
FBgn0014411	5282	4779	5394	4908	4812	5392	5108	4646	4321	4583	5226	4196	4327	4759	4687
FBgn0014417	9814	4260	5205	5433	9538	5714	5280	4618	9977	4564	5894	4670	5163	5891	4287
FBgn0014427	3937	3911	3103	2933	5396	3751	2574	4128	5501	3048	3188	2635	3144	2863	2743
FBgn0014454	1	3	2	0	0	0	1	0	0	1	0	0	1	0	2
FBgn0014455	8202	13371	9550	9036	11572	12805	7220	13558	8173	9873	9699	7338	9619	8512	7058
FBgn0014464	0	0	0	0	0	0	0	0	0	0	0	0	0	0	0
FBgn0014465	0	0	0	0	0	0	0	0	0	0	0	0	0	0	0
FBgn0014466	0	0	0	0	0	0	0	0	0	0	0	0	0	0	0
FBgn0014469	3866	1642	1598	1489	2605	1826	1701	1480	3554	1507	1590	1383	1503	1531	1537
FBgn0014848	0	0	0	0	0	0	0	0	0	0	0	0	0	0	0
FBgn0014849	0	0	0	0	0	0	0	1	0	1	0	0	0	0	0
FBgn0014850	0	1	1	1	0	0	0	0	0	0	0	0	0	0	0
FBgn0014851	0	0	0	0	0	0	0	0	0	1	0	0	0	0	0
FBgn0014857	2690	3932	3922	3925	4077	3861	3362	4608	3352	3198	3147	2745	3236	3362	3302
FBgn0014859	9	4	2	0	3	9	0	1	7	2	1	4	4	3	2
FBgn0014861	15191	7161	8689	9340	14704	9055	8240	7200	18760	6783	7747	6295	7252	8241	6601
FBgn0014863	0	0	0	0	0	0	0	0	0	0	0	0	0	0	0
FBgn0014865	0	0	0	0	0	0	0	0	0	0	0	0	0	0	0
FBgn0014868	2535	5326	4587	3790	4392	4613	3333	6311	2418	3749	4375	3650	3647	3829	4126
FBgn0014869	6887	8740	8132	8163	9746	8992	8334	9472	8323	8018	9533	7575	7496	8011	7609
FBgn0014870	3045	3094	3335	3281	2314	3518	3599	2705	2902	2973	3456	2754	3012	2988	3281
FBgn0014877	3323	5106	3621	3085	3706	4607	3487	5129	3827	4243	4561	3776	3657	3052	3899
FBgn0014879	10284	10868	10585	9579	9514	10167	9649	9393	6635	9628	10067	8604	10125	9000	9532
FBgn0014903	0	0	0	0	0	0	0	0	0	0	0	0	0	0	0
FBgn0014906	5394	4610	4397	3619	5148	4873	4356	4961	5503	4075	4828	3921	3672	3797	4141
FBgn0014930	802	971	765	639	1217	1002	736	939	994	844	948	795	725	684	795
FBgn0014931	1929	1496	1505	1268	1626	1648	1368	1473	1369	1445	1659	1348	1299	1440	1347
FBgn0014949	4	14	5	8	1	9	4	10	6	9	7	7	15	3	4
FBgn0015000	2777	2146	2308	2008	3193	2308	1964	2181	3295	2112	2233	1862	1978	1974	1891
FBgn0015001	2	12	3	3	4	3	2	4	2	3	0	2	1	1	6
FBgn0015008	1	0	0	0	0	0	0	0	0	1	1	0	0	0	0
FBgn0015010	7	29	0	1	0	7	2	8	1	3	1	1	0	0	7
FBgn0015011	25	70	20	2	4	34	10	32	12	15	2	4	36	2	36
FBgn0015019	11105	15822	14924	13370	17595	15510	11672	18990	8658	13597	14942	12458	11330	12314	11856
FBgn0015024	13565	13914	12939	8193	11969	12155	14503	13884	7079	12335	13495	11812	11898	11030	15277
FBgn0015025	895	330	401	350	851	350	311	357	903	312	292	240	327	344	395
FBgn0015031	2128	2838	2493	2664	2247	2693	2269	2614	1592	2268	2411	2097	2287	2498	2353
FBgn0015032	29	74	1	0	2	4	1	5	2	7	0	8	2	0	27
FBgn0015033	0	0	0	0	1	1	0	0	1	0	0	0	0	0	0
FBgn0015034	12	7	2	2	3	5	3	2	5	1	0	1	2	5	2
FBgn0015035	1	0	0	0	0	0	0	0	0	0	0	0	0	0	0
FBgn0015036	8	14	13	6	6	9	10	16	7	6	8	8	5	10	6
FBgn0015037	0	0	0	0	0	0	0	0	0	0	0	0	0	0	0
FBgn0015038	0	0	0	0	0	2	0	1	0	0	0	0	0	0	1
FBgn0015039	5	33	0	0	4	6	1	2	0	5	1	1	3	0	21
FBgn0015040	0	0	0	0	0	0	0	0	0	0	0	0	0	0	0
FBgn0015075	1250	1532	1466	1307	1791	1625	1195	1490	1817	1170	1410	1087	1228	1249	1155
FBgn0015218	32629	23638	21623	20505	27988	26033	22974	21112	26649	21880	25169	20718	20846	20409	20839
FBgn0015221	8228	6957	8064	7292	7034	7584	6982	7519	9252	6379	7481	6056	6115	6992	6867
FBgn0015222	10374	13253	11842	9675	11161	12649	10226	13903	8101	10526	11585	9654	9837	10460	10470
FBgn0015229	7205	3924	4959	4357	4823	5312	4976	3666	6265	4227	4629	3922	3946	4450	4288
FBgn0015230	1	1	1	0	0	0	0	0	1	0	0	0	2	0	0
FBgn0015239	2683	2170	1914	1828	3098	2173	1755	2032	3594	1993	2083	1804	1766	1735	1889
FBgn0015240	3130	2005	2048	1571	3676	2205	1568	1891	3669	1737	1996	1597	1739	1511	1624
FBgn0015245	11034	16334	14376	12788	25162	17220	10133	24034	14638	14169	14924	12544	10864	11820	12981
FBgn0015247	3260	3897	3130	2725	4845	3770	2407	4435	4371	3375	3315	2897	2655	2678	2809
FBgn0015268	73	33	23	21	96	21	26	16	99	32	43	24	29	13	20
FBgn0015269	4305	1349	2276	2189	1695	2003	2539	1113	5201	1536	1955	1552	1607	2299	1614
FBgn0015270	4700	3210	2928	2681	4973	3509	2536	2937	6116	2840	2924	2401	2817	2477	2588
FBgn0015271	2913	1443	1529	1683	2694	1794	1648	1389	3410	1449	1491	1353	1604	1658	1546
FBgn0015277	694	977	827	600	1020	862	476	864	901	707	777	611	681	591	569
FBgn0015278	6795	3319	4502	4128	4911	4299	4470	3107	7435	3446	4249	3334	3360	4333	3670
FBgn0015279	6296	3672	4291	3796	4287	4514	4313	3213	7533	3585	4286	3455	3527	3730	3558
FBgn0015282	7501	8038	8383	8387	11936	8602	6704	7553	5857	6723	7414	6216	7549	8185	6283
FBgn0015283	6499	5519	6527	6074	6663	6494	4994	5167	5373	4792	5421	4413	5226	6021	4353
FBgn0015286	8790	5886	5241	4458	6819	6529	6751	6234	7751	6118	6599	5552	5193	4912	6661
FBgn0015288	4784	1551	1933	2252	3274	1982	1932	4730	6333	1561	1982	1682	1191	1726	1570
FBgn0015295	4441	3371	3569	3619	5795	3900	3108	4124	5660	3000	3350	2809	2950	3785	3084
FBgn0015296	2164	2239	1856	1702	2329	2138	1712	2136	2157	1955	1929	1615	1764	1668	1815
FBgn0015298	969	1377	1115	1046	1181	1323	1052	1350	907	1123	1181	1025	1104	1040	1185
FBgn0015299	1880	3769	2736	1751	2214	3092	2156	3978	1806	2836	2780	2481	2493	1988	2806
FBgn0015300	0	0	0	0	0	0	0	0	0	0	0	0	0	0	0
FBgn0015316	25	182	21	22	16	43	13	26	14	26	17	25	36	17	70
FBgn0015320	4755	6543	6132	5213	6177	6708	6014	7917	3317	5990	6325	5274	5049	5142	6192
FBgn0015321	8967	8142	7979	7459	9958	8559	7156	9445	5836	7191	8414	6952	6211	7023	7007
FBgn0015331	1144	967	1023	1138	1425	1286	1048	862	1044	939	1087	806	934	1028	874
FBgn0015336	0	0	0	0	0	0	0	0	0	0	0	0	0	0	0
FBgn0015338	1715	3353	2380	1847	2825	2748	1979	3693	2229	2358	2631	2210	2118	1951	2301
FBgn0015351	466	311	403	317	514	393	256	299	720	284	287	236	279	319	282
FBgn0015359	2004	2573	2420	2296	2310	2610	2201	2582	2032	2188	2490	2071	2004	2080	2136
FBgn0015360	4618	3844	4255	3806	3728	3887	3800	3751	4816	3019	4299	3247	3198	4101	3149
FBgn0015371	9394	10762	10932	8713	9184	10892	10087	11129	7798	9456	10982	9005	8929	9096	9512
FBgn0015372	1482	2258	2006	1607	1692	2020	1827	2163	1465	1852	1954	1675	1820	1702	2088
FBgn0015376	2681	1971	1826	1594	2251	2106	1670	1696	2929	1772	1888	1574	1747	1640	1525
FBgn0015379	924	1535	1674	1585	1547	1710	1428	2009	1206	1484	1586	1327	1083	1286	1491
FBgn0015380	136	161	58	28	13	100	36	122	40	37	4	17	83	10	107
FBgn0015381	0	4	1	0	0	1	0	2	0	1	0	0	0	0	0
FBgn0015391	13871	7185	9234	9348	9790	8559	9733	6209	10442	7039	8077	6733	7502	9177	7355
FBgn0015393	5173	9571	5908	4107	5400	8016	4953	8496	6117	7363	7575	6520	6648	4273	5877
FBgn0015396	14243	9883	9160	8297	11177	10143	9070	8701	15671	9383	10217	8603	9046	8323	8820
FBgn0015399	101	153	129	112	55	218	139	173	73	151	226	180	114	208	213
FBgn0015400	23	34	9	12	4	24	15	47	3	9	6	5	16	27	42
FBgn0015402	0	0	0	0	0	0	0	0	0	0	0	0	0	0	0
FBgn0015477	10062	4293	6802	6448	6884	5407	6944	3736	11533	4823	5645	4775	5061	6638	5366
FBgn0015509	24999	24207	24794	21280	30232	23971	22090	24830	30020	22765	24460	20869	21839	21993	23738
FBgn0015513	9383	3338	4205	4049	4544	4186	5072	3071	9645	3426	4229	3423	3387	4104	3587
FBgn0015519	3	29	20	9	4	8	7	20	24	20	5	9	27	9	19
FBgn0015520	5527	4637	5256	4562	5135	5048	5320	4471	6601	4636	5222	4334	4551	4905	5137
FBgn0015521	9536	17900	12344	9815	11221	14929	11949	18600	7566	13040	14240	12039	10779	11042	12339
FBgn0015522	0	0	0	0	0	0	0	0	0	0	0	0	0	0	0
FBgn0015524	23	34	12	1	2	21	5	25	5	6	1	7	17	2	25
FBgn0015527	2857	3745	3659	3410	4508	3758	2846	3617	1683	3233	3386	2977	3239	3153	3248
FBgn0015543	0	0	0	0	0	0	0	0	0	0	0	0	0	0	0
FBgn0015544	3860	2372	2582	2411	3035	3083	2750	2044	2956	2234	2630	2226	2238	2482	2345
FBgn0015546	6196	4122	3998	3560	6767	4378	3708	4684	7556	3749	4174	3344	3409	3679	3900
FBgn0015550	39	81	20	3	3	49	18	82	24	19	2	7	26	4	49
FBgn0015553	0	0	0	0	0	0	0	0	0	0	0	0	0	0	0
FBgn0015558	162	246	133	118	100	131	110	117	73	134	160	115	204	59	141
FBgn0015561	8	17	7	2	0	9	2	11	2	4	0	0	11	0	13
FBgn0015568	934	776	714	681	1420	978	576	1019	1125	724	779	624	649	725	578
FBgn0015569	360	199	232	227	425	193	217	156	654	229	218	188	165	204	212
FBgn0015570	14	23	3	8	14	16	6	6	14	14	6	9	7	8	17
FBgn0015571	0	0	0	0	0	0	0	1	0	0	0	0	1	0	1
FBgn0015572	2	12	7	14	9	12	6	14	26	10	10	5	6	8	8
FBgn0015574	0	2	3	2	0	3	1	0	0	4	1	1	2	1	4
FBgn0015575	7	18	3	0	2	11	2	14	3	1	0	5	4	0	14
FBgn0015576	2	7	2	0	0	1	0	1	0	0	0	0	1	0	4
FBgn0015577	18	44	2	0	0	2	2	11	5	2	3	1	4	0	20
FBgn0015582	1148	1110	877	743	1592	1107	732	1204	1719	882	927	803	874	679	877
FBgn0015583	0	0	0	0	0	0	0	0	0	0	0	0	0	0	1
FBgn0015584	0	0	0	0	0	0	0	0	0	0	0	0	0	0	0
FBgn0015585	0	0	0	0	0	0	0	0	0	0	0	0	0	0	0
FBgn0015586	0	0	0	0	0	0	1	0	0	0	0	0	0	0	0
FBgn0015589	5260	2721	3341	3427	2892	3540	3605	2605	5127	2805	3573	2802	2610	3522	2516
FBgn0015591	3	15	3	3	1	4	2	3	4	4	2	5	4	2	7
FBgn0015600	8681	6398	8513	7198	5427	7866	8447	6034	8724	6153	8756	6797	5786	7442	5754
FBgn0015602	4342	4536	4284	4148	5138	4708	4343	4812	4043	4133	4075	3507	3872	4353	4696
FBgn0015609	212	231	76	50	30	131	55	128	75	55	17	32	100	32	143
FBgn0015614	7138	7550	6156	5252	6588	6888	6569	7199	5580	6416	7137	6016	5879	5540	6623
FBgn0015615	8669	4612	5856	5391	7316	5578	5510	4539	9000	4780	5688	4511	4814	5258	5301
FBgn0015618	784	1098	905	688	885	971	670	933	786	784	828	780	830	611	727
FBgn0015621	1140	1837	1444	1318	1805	1755	1300	1991	1225	1473	1548	1313	1331	1153	1358
FBgn0015622	8690	7223	7689	7532	7145	8141	7635	7275	6306	6586	7560	6309	6487	7453	6950
FBgn0015623	12736	9761	10812	9613	12662	10538	9533	10175	13738	8164	9804	8055	8037	9982	8916
FBgn0015625	19321	19201	23272	20347	19541	21106	21821	17720	30902	18488	21353	17681	19046	21034	21112
FBgn0015663	100	84	85	67	55	87	83	62	86	60	86	50	55	70	68
FBgn0015664	7687	5519	6110	6050	7249	6201	6400	4758	9680	5872	5756	4932	5866	6100	6407
FBgn0015714	36	47	14	14	10	16	21	18	21	17	12	16	22	25	21
FBgn0015721	32	45	31	11	5	49	16	38	38	13	0	8	37	2	31
FBgn0015737	7977	4879	5461	5880	6551	5721	5687	5152	9416	4150	5007	4241	4578	5627	4892
FBgn0015754	10283	13387	10129	8216	11656	12036	9685	13271	10107	10904	11484	9699	9466	8260	10460
FBgn0015756	31056	38787	27992	25249	34621	34264	26450	35902	13630	30498	33234	27949	30123	27115	30950
FBgn0015765	1622	783	694	698	1184	854	856	710	1786	819	780	686	737	746	827
FBgn0015766	93	250	15	13	39	99	19	66	39	10	6	12	20	19	83
FBgn0015770	0	0	2	0	0	0	0	0	0	0	0	0	0	0	0
FBgn0015772	7190	3955	4819	4382	4707	4936	5127	3910	6962	4054	4992	4003	3774	4669	4108
FBgn0015773	58	95	43	25	7	41	10	53	16	16	3	12	27	8	46
FBgn0015774	50	68	21	8	7	38	6	55	8	6	2	4	27	2	41
FBgn0015776	11446	8222	7669	6598	10361	9031	8173	8572	11030	7563	9130	7315	7055	7305	7769
FBgn0015777	229	615	137	58	65	254	78	332	102	109	38	58	184	30	292
FBgn0015778	27321	27557	28799	21239	19591	28117	30389	27268	14888	26298	32108	25938	23640	23012	26724
FBgn0015781	654	1267	1075	854	1083	1079	806	1308	864	1003	1072	904	907	817	932
FBgn0015789	11282	9597	9746	9106	10483	9646	9869	9094	10756	8720	9975	8312	8516	9279	9841
FBgn0015790	9380	15127	11282	9648	11877	14381	10890	16067	6727	12068	13124	11009	10333	9618	12165
FBgn0015791	2220	2128	1985	1720	1918	2365	2107	1971	1760	2016	2399	1894	1855	1830	2106
FBgn0015793	1150	1234	909	669	1374	1158	914	1158	937	976	1037	837	884	734	894
FBgn0015794	1039	1756	1174	893	1508	1384	1028	1592	988	1208	1245	1116	1161	923	1139
FBgn0015795	5603	4334	3682	2864	4381	4459	3693	3706	4624	3981	4284	3518	3640	3181	3781
FBgn0015797	3365	3790	3336	2865	3350	3863	3283	3632	3365	3277	3829	3154	3295	2896	3452
FBgn0015799	11517	10112	9908	9234	13099	11131	8571	9727	12623	8429	9835	8177	8126	8547	7436
FBgn0015801	422	326	346	339	332	321	319	268	354	224	252	244	263	361	276
FBgn0015803	3604	3547	3928	3174	3247	3386	3760	3411	4616	3206	3580	3041	3104	3365	3381
FBgn0015805	9348	10331	11148	11157	9969	10420	10490	8934	13210	9651	9887	8439	10447	10425	10858
FBgn0015808	1206	1408	1056	761	1713	1347	766	1511	1879	1127	1140	1122	1011	666	993
FBgn0015818	1908	1610	1713	1678	2083	1818	1543	2224	2402	1534	1598	1360	1425	1552	1451
FBgn0015828	3714	4884	4070	3468	5732	4878	3008	5657	2795	3852	4236	3591	3380	3172	3403
FBgn0015829	845	795	718	743	882	767	671	684	507	690	738	632	746	665	720
FBgn0015831	27	10	7	7	13	10	5	9	13	7	5	11	11	5	11
FBgn0015834	9888	8618	8280	8562	11557	9197	7119	7899	7939	7301	7970	6421	7796	8176	6835
FBgn0015838	3255	3415	3070	2422	2730	3491	2740	3465	2550	2851	3559	2821	2436	2540	2618
FBgn0015872	10	35	1	2	1	6	1	6	1	1	1	1	3	1	12
FBgn0015903	9163	6931	7099	6405	7472	7094	7758	6451	8803	6490	7389	5938	6593	6257	7139
FBgn0015904	14	48	8	1	2	18	5	32	5	11	2	5	9	3	41
FBgn0015905	2318	1321	1418	1479	2358	1563	1392	1267	2872	1139	1352	1059	1214	1402	1184
FBgn0015919	32	111	34	9	1	44	13	61	14	15	1	11	46	4	60
FBgn0015924	11514	8256	7629	6441	9358	9148	7734	8306	9179	7458	8677	7109	6978	6916	7456
FBgn0015925	4485	2422	2671	2769	3742	2840	2450	1989	4181	2363	2539	2218	2434	2561	2461
FBgn0015926	6056	7711	7540	7641	10071	8388	6723	8548	6291	7167	7488	6302	6285	6985	7047
FBgn0015929	11220	10268	10565	8972	13846	11484	8725	9742	14281	8790	9809	8110	9285	8752	8078
FBgn0015946	2	3	0	0	0	0	2	3	0	1	0	0	0	1	4
FBgn0015949	4232	4051	4274	3619	3305	4095	3782	2970	5040	3679	4001	3374	3695	3584	3621
FBgn0016013	71	47	3	0	1	9	4	24	1	9	4	4	7	3	47
FBgn0016031	7046	4379	5197	4683	5589	4853	5273	4204	6193	4656	5503	4380	4067	4981	4179
FBgn0016032	21	81	8	9	4	26	14	14	8	6	1	2	14	3	33
FBgn0016034	4932	4085	4002	3757	4809	4459	4010	3891	4181	4105	4403	3701	3753	3607	4121
FBgn0016036	182	114	177	183	154	199	162	103	283	132	194	136	163	120	169
FBgn0016038	2661	2770	2005	1764	3048	2590	2098	2629	1606	2438	2457	2156	2132	1956	2286
FBgn0016041	9754	10055	9322	8287	10245	9627	9669	8897	7348	9309	9861	8362	8814	8620	9377
FBgn0016047	21	36	10	3	2	13	10	11	5	1	0	2	11	8	21
FBgn0016053	14076	14570	10270	7571	16307	12832	10612	14776	13407	12049	12673	10527	10035	8391	11349
FBgn0016054	1963	939	936	942	2233	1041	982	1022	2436	1072	1075	922	1118	992	1164
FBgn0016059	8560	5931	6793	4959	5060	6079	7007	6137	10667	4978	7274	5386	5520	5924	5804
FBgn0016061	29	49	8	5	4	32	8	32	7	10	2	3	12	3	38
FBgn0016070	94970	58915	76036	63005	67789	68461	86065	49396	123150	64083	78811	62982	66687	69282	72320
FBgn0016075	130	527	35	43	42	143	38	135	40	61	20	23	43	16	223
FBgn0016076	23	70	14	31	8	21	14	35	22	13	3	4	25	6	46
FBgn0016078	1290	1238	1042	911	1199	1127	1022	1234	1086	929	1204	941	1075	907	956
FBgn0016080	126	56	107	112	110	69	86	51	156	46	71	64	70	116	59
FBgn0016081	3914	2253	3344	3424	2830	2929	3456	2141	5273	2456	2919	2391	2500	3377	2579
FBgn0016119	4084	5630	5122	5311	3758	5800	4646	5243	2432	5303	5526	4550	4909	5141	4826
FBgn0016120	4434	4868	4821	5320	5596	4928	4046	4616	3272	4319	4401	3712	4524	4903	4128
FBgn0016122	2073	1501	1541	1572	1425	1566	1520	1622	1985	1166	1506	1157	1391	1700	1523
FBgn0016123	11	30	6	5	13	6	1	13	4	7	4	10	4	9	13
FBgn0016126	7213	5692	3864	3262	7492	5060	4201	5463	7026	4742	4638	3985	3939	3204	4808
FBgn0016131	2050	1262	1247	1243	2242	1288	1167	1298	1928	1173	1155	1003	991	1059	1162
FBgn0016641	5162	3141	4129	3909	3748	3920	3963	2852	5942	2942	3824	3048	2959	3892	2978
FBgn0016650	14	13	7	3	4	9	8	7	19	10	5	4	4	2	10
FBgn0016660	2	6	0	1	3	2	3	2	1	1	0	1	2	3	3
FBgn0016672	1013	1531	1077	1039	2109	1142	1021	1141	1309	909	1468	1113	1165	812	1119
FBgn0016675	0	0	0	0	0	0	0	0	0	0	0	0	0	0	0
FBgn0016684	50	48	23	24	24	29	25	20	55	14	14	6	19	24	27
FBgn0016685	15881	11777	12928	13419	16890	14044	12775	11819	13800	11135	11304	9997	11967	13616	12330
FBgn0016687	9232	12512	9885	8138	12502	10992	7763	12277	7423	10305	10694	9057	9306	8342	8433
FBgn0016691	4010	7283	5700	5478	7294	6366	4864	8059	4406	5557	5555	4936	5145	5194	5140
FBgn0016693	4897	5447	5091	4686	6881	5537	4543	5941	5024	4847	5488	4497	4077	4425	4806
FBgn0016694	417	575	369	267	361	484	451	569	250	367	413	325	310	308	540
FBgn0016696	12269	6440	7893	8225	9709	7407	7402	5736	11396	6405	7012	6009	6905	7678	6814
FBgn0016697	6695	10151	7750	6935	11638	8871	6664	10813	7081	7786	7526	6492	7334	6995	7791
FBgn0016698	1222	1012	1081	1123	1548	1222	899	1055	1441	956	973	816	924	1005	844
FBgn0016701	3222	2729	2128	1963	3004	2466	2414	2526	2106	2450	2550	2163	2269	2155	2296
FBgn0016715	21	25	11	3	13	23	15	21	24	14	12	11	16	4	17
FBgn0016726	7907	15932	10346	8268	7905	12648	10530	16046	3284	12105	12435	10695	11627	9894	12529
FBgn0016754	1523	1084	1370	1234	1051	1471	1411	1150	1312	1101	1348	1075	945	1151	1029
FBgn0016756	8771	4912	6925	6796	6060	6567	7078	4700	8308	4909	6024	4773	5224	6640	5101
FBgn0016762	0	0	0	0	0	0	0	0	0	0	0	0	0	0	0
FBgn0016794	4899	7895	7578	5935	7393	7167	6653	8606	7544	7203	7567	6574	5937	6329	7160
FBgn0016797	661	895	740	531	483	795	643	1100	555	751	889	767	702	536	704
FBgn0016917	16933	9937	10893	10425	11916	10803	12931	9451	23074	10471	11428	9523	9981	11458	11431
FBgn0016919	17	16	8	8	10	13	3	6	18	16	25	11	21	6	13
FBgn0016920	4	14	3	2	5	2	4	2	5	5	5	4	3	3	9
FBgn0016926	9798	3912	3447	3935	9876	5015	4820	6018	11891	4362	4309	3579	3758	3348	4818
FBgn0016930	3921	3112	3018	2550	2897	3077	3228	2886	3946	2754	3433	2681	2506	2800	2850
FBgn0016970	837	1295	827	554	1307	1183	801	1536	762	937	1041	852	826	649	985
FBgn0016974	159	38	53	50	74	41	29	33	65	29	37	30	44	62	43
FBgn0016975	0	0	0	0	0	0	0	0	0	0	0	0	0	0	0
FBgn0016976	0	0	0	0	0	0	0	0	0	0	0	0	0	0	0
FBgn0016977	16426	5549	10293	10029	5654	8871	12125	4597	14295	6068	8855	6753	6880	9924	6590
FBgn0016978	2243	4438	4223	3201	3776	4373	3078	5928	1037	3754	4272	3442	2920	3230	3479
FBgn0016983	15017	8796	9364	9125	15281	9282	9231	8836	17670	8306	8678	7470	8467	9366	9574
FBgn0016984	0	0	0	0	0	0	0	0	0	0	0	0	0	0	0
FBgn0017414	783	609	518	519	920	679	550	664	697	580	632	497	509	551	598
FBgn0017418	5531	5141	4436	3836	4546	4828	4577	4572	3587	4471	4948	4179	4245	3906	4625
FBgn0017424	0	0	0	0	0	0	0	0	0	0	0	0	0	0	0
FBgn0017429	1010	1029	838	689	1175	1006	665	908	1190	855	915	803	786	645	659
FBgn0017430	1226	1323	1284	1141	1467	1441	1257	1507	1388	1281	1385	1121	1014	1296	1267
FBgn0017448	3120	1595	1831	2012	2233	2095	1459	1329	2772	1495	1853	1416	1292	2005	1544
FBgn0017456	0	0	0	0	0	0	0	0	0	0	0	0	0	0	1
FBgn0017457	3706	5230	4668	3839	5352	4846	4000	6110	3367	3956	4847	3719	3836	4010	4723
FBgn0017482	6	5	6	5	7	7	6	3	4	2	4	3	6	3	4
FBgn0017545	123536	104303	89371	75075	136995	106571	83100	93768	67850	89628	97986	81288	87147	79071	87890
FBgn0017550	3357	3172	4032	4054	3599	4303	3690	3298	3575	3093	3822	3066	2785	3640	3122
FBgn0017551	3878	5599	4603	3618	5047	5456	3740	5630	4833	4317	4919	3900	3802	3283	3582
FBgn0017556	0	0	0	0	0	0	0	0	0	0	0	0	0	0	0
FBgn0017558	5931	4851	5253	4801	5309	5290	5406	4137	6381	4829	5338	4434	4755	5210	5303
FBgn0017561	4899	3625	4517	4585	5310	4438	4507	5444	5632	3859	4528	3699	3125	4237	3690
FBgn0017566	2570	5574	6180	5337	4618	5770	4242	6721	1846	4909	5457	4514	4179	4888	4432
FBgn0017567	2118	1494	1458	1422	2503	1565	1254	1530	2627	1349	1317	1170	1257	1293	1421
FBgn0017572	3095	3054	2846	2883	3149	3228	2918	2779	2607	2827	3049	2622	2829	2626	2742
FBgn0017577	14143	13797	13245	11507	16157	14628	11156	13474	18156	11203	13925	11099	11126	11180	10583
FBgn0017578	909	1069	1018	791	753	1053	935	907	804	966	948	869	1069	878	1007
FBgn0017579	18775	29077	23190	21362	25889	27781	22081	29662	14190	24728	25649	21474	20228	21526	22467
FBgn0017581	31122	21496	29260	29583	20755	27720	31850	20089	21369	23136	29434	23184	22602	28589	24949
FBgn0017590	26	63	7	8	5	19	6	35	7	10	2	3	19	0	55
FBgn0019624	3972	7262	5379	4617	6766	6187	4910	10203	2759	5378	6037	4941	4653	4380	5716
FBgn0019637	0	0	0	0	0	0	0	0	0	0	0	0	0	0	0
FBgn0019643	9	41	2	3	2	11	4	10	3	3	4	3	5	1	16
FBgn0019644	4672	7741	6624	6554	8457	7124	5637	9040	5337	6941	7230	6405	5845	6180	6520
FBgn0019650	78	107	59	35	21	77	88	75	108	89	69	74	100	42	73
FBgn0019660	26	21	4	1	2	15	5	18	10	10	1	4	15	1	24
FBgn0019661	1030	1619	706	432	90	861	194	750	424	548	76	233	1097	152	938
FBgn0019662	2115	1039	1129	1159	1674	1260	1206	1142	1721	1059	1104	907	997	1137	1180
FBgn0019686	23480	18714	17607	14572	23974	20007	16448	16582	29428	16865	19724	16491	17339	14854	15062
FBgn0019809	2	5	6	1	0	6	0	6	2	3	0	0	3	1	8
FBgn0019828	0	0	0	0	0	0	0	0	0	0	0	0	0	0	0
FBgn0019830	2209	2618	2453	2498	4167	2787	2003	3272	2713	2198	2385	2002	2064	2279	2171
FBgn0019890	2971	1711	1897	2162	1805	2015	2056	1383	2431	1622	1911	1545	1789	2002	1902
FBgn0019925	4928	4838	5134	4121	4665	4762	4927	5566	6231	3927	5187	3929	4039	4753	4382
FBgn0019928	0	0	0	0	0	0	0	0	0	0	0	0	0	0	0
FBgn0019929	1	0	0	0	0	0	0	1	0	0	0	0	0	1	1
FBgn0019932	2188	2298	1776	1269	2829	2123	1684	2486	1545	1933	1935	1659	1630	1429	2025
FBgn0019936	15719	19587	15483	13396	12006	16848	13483	19964	15189	14674	17638	14055	13727	15655	15465
FBgn0019938	6590	2653	2923	2855	4733	2916	2767	2331	6638	2733	3095	2635	2932	2545	2854
FBgn0019940	6	3	0	0	0	1	1	2	0	1	0	0	1	0	2
FBgn0019949	1671	928	1082	1208	1633	1154	1087	922	1488	878	912	846	972	1125	933
FBgn0019952	33	75	29	6	3	34	7	38	13	17	0	6	34	3	46
FBgn0019957	3984	4385	4089	4329	5517	4553	3335	3983	4343	3925	3850	3448	3643	3943	3547
FBgn0019960	4062	3887	4651	4186	4978	4523	4035	3981	3519	3711	4178	3465	3424	3953	3610
FBgn0019968	5573	2174	3367	2920	4090	2835	2982	2473	5553	2258	2879	2374	2379	2973	2398
FBgn0019972	3437	4177	3851	3362	4410	4049	3406	4456	3976	3695	3499	3125	3054	3294	3660
FBgn0019982	925	1454	1015	1002	1465	1430	1059	1642	1216	1097	1159	953	965	933	971
FBgn0019985	340	159	123	87	193	120	84	103	219	153	158	135	113	101	131
FBgn0019990	4820	2593	3716	3431	3734	3523	3536	2286	6244	2543	3606	2736	2692	3532	2808
FBgn0020018	1274	1459	1244	1237	2324	1428	1088	1775	1690	1245	1310	1096	1124	1120	1251
FBgn0020224	11873	9188	8764	7872	10479	9310	9536	8169	15396	8540	10427	8329	8086	8419	8410
FBgn0020235	6173	11534	9040	8293	9988	10079	7751	10994	5217	9287	9966	8281	8304	7829	8218
FBgn0020236	7639	5503	5753	5422	6690	5835	4715	5245	11346	4622	5744	4497	4912	5565	4382
FBgn0020238	33925	39778	37451	31518	30149	38584	36263	36143	15792	34318	37222	32191	33809	33920	37631
FBgn0020248	5353	2746	2300	2218	5892	2736	2789	2855	7170	2484	2366	2162	2466	2169	2760
FBgn0020249	3530	2877	2501	2287	4915	2945	2270	3016	4013	2424	2674	2288	2422	2325	2573
FBgn0020251	1804	1084	1090	932	1144	1042	1166	1074	2066	941	1169	943	938	1057	898
FBgn0020255	46737	37267	29244	25597	38212	33067	28163	34537	26350	31553	32738	28463	28210	26855	31662
FBgn0020257	401	698	427	218	62	451	94	366	157	220	63	111	425	99	298
FBgn0020258	7	9	0	0	0	0	1	0	0	1	0	1	2	0	7
FBgn0020261	3858	3206	3774	3578	4477	3822	3224	3549	4039	2950	3264	2694	2721	3198	2762
FBgn0020269	16	40	2	6	7	11	4	19	2	3	3	3	12	2	25
FBgn0020270	3114	2319	2253	2108	3276	2518	2068	2176	3340	2215	2276	1911	2133	2102	2150
FBgn0020272	967	1787	1309	1256	1243	1587	903	1555	1779	1283	1458	1168	1500	1172	1278
FBgn0020277	0	0	0	0	0	0	0	1	0	0	1	1	1	1	1
FBgn0020278	2516	1835	2252	2075	2600	2058	1827	1575	2476	1591	1857	1439	1732	1947	1648
FBgn0020279	12556	19656	23242	18792	14334	20351	19820	21699	8481	17843	21411	17477	16183	19508	19246
FBgn0020280	3	1	1	1	0	0	3	1	0	1	0	1	1	1	0
FBgn0020294	32	55	12	19	7	17	18	19	21	10	19	8	22	12	28
FBgn0020299	182	193	87	73	16	131	33	89	40	40	1	27	169	19	97
FBgn0020300	218	364	272	254	186	367	308	399	251	281	290	251	334	282	340
FBgn0020304	4025	2843	3146	3408	3610	3244	2984	2985	3653	2820	2983	2670	2661	3000	2920
FBgn0020305	2038	3165	2478	2300	2986	2600	2174	3174	908	2445	2494	2173	2459	2268	2491
FBgn0020306	41131	23950	38146	36434	24311	30401	40533	20924	41797	26474	35663	27936	26939	35886	27721
FBgn0020307	22	65	22	10	6	36	9	41	5	11	2	8	24	3	36
FBgn0020309	7143	4891	4727	4375	5970	5274	4883	5237	6128	4659	5142	4310	4108	4212	4420
FBgn0020312	5286	3085	3321	3092	4912	3466	2997	3640	5573	2777	3233	2751	2635	3019	2998
FBgn0020369	259	262	238	201	448	247	184	285	239	210	221	190	197	219	226
FBgn0020370	13786	9817	11896	11757	13816	12413	11393	9232	16567	9056	11389	9017	9913	11232	9173
FBgn0020371	0	1	0	0	0	0	0	0	0	0	0	0	1	0	1
FBgn0020372	13	29	10	5	4	23	14	22	3	12	9	11	17	3	19
FBgn0020376	2	1	3	0	2	0	3	1	0	1	0	0	0	2	2
FBgn0020377	140	223	153	152	18	132	30	62	19	75	14	33	225	37	88
FBgn0020378	22	32	12	3	3	22	5	30	6	5	0	1	19	0	21
FBgn0020379	1353	1107	1213	1141	1111	1203	1210	1090	1213	1026	1340	1092	936	1149	1092
FBgn0020381	455	428	396	335	585	384	321	439	537	290	282	257	379	340	297
FBgn0020385	1197	1624	1843	1773	1952	1605	1311	1664	1492	1349	1316	1150	1376	1536	1449
FBgn0020386	13976	12075	13789	12494	13843	13257	13957	11887	17586	11514	13108	10751	10782	12969	12696
FBgn0020388	3517	3127	3827	3422	5348	3335	3040	3533	3797	2923	3292	2644	2786	3266	3113
FBgn0020389	901	749	757	752	1128	890	650	746	1122	614	677	554	642	633	606
FBgn0020391	65	66	28	21	27	37	22	42	32	16	13	17	24	32	39
FBgn0020392	11433	6910	7210	6786	12209	7537	6146	6884	12746	6488	7118	5835	6476	6873	6376
FBgn0020399	1	0	0	0	0	0	0	0	1	0	0	0	0	0	0
FBgn0020407	1716	1581	1587	1400	1902	1564	1553	1539	1746	1430	1551	1297	1289	1439	1444
FBgn0020412	8927	4374	5977	6429	6363	5676	7365	4462	9917	4660	5772	4723	4819	6628	5880
FBgn0020414	546	382	307	291	520	395	317	350	485	325	254	239	291	306	322
FBgn0020415	2571	1985	1894	1489	1931	1994	1639	1759	2309	1487	1891	1448	1481	1738	1644
FBgn0020416	0	0	0	0	0	0	0	0	0	0	0	0	0	0	0
FBgn0020429	7	7	2	1	3	0	3	4	1	2	0	0	2	1	4
FBgn0020440	5549	3274	3505	2972	3908	3824	3975	2828	7226	3159	3947	3154	3286	3308	3298
FBgn0020443	19218	11627	11988	12129	15126	13393	13824	12031	18640	12078	13209	11149	11221	12338	12593
FBgn0020445	9651	4885	6125	6386	7263	6049	6979	5259	11109	5288	6260	5087	4921	6528	5471
FBgn0020493	2012	1033	1190	1028	1348	1423	1117	946	1534	974	934	843	965	981	1038
FBgn0020496	13997	16830	18776	12753	14055	15863	17919	17308	16069	15395	17350	14662	14127	14392	17483
FBgn0020497	18918	10540	12454	10794	13247	12741	13664	9214	21776	11322	13420	10765	11339	11141	12274
FBgn0020503	5116	3087	2956	2573	3157	3111	3074	2453	3909	2953	3420	2747	2773	2561	2916
FBgn0020506	0	2	0	0	2	0	0	0	0	0	0	0	0	0	0
FBgn0020508	2	3	0	0	0	0	0	0	0	0	0	0	1	0	4
FBgn0020509	0	0	0	0	0	0	0	0	0	0	0	0	0	0	0
FBgn0020510	3812	3374	3703	3583	3365	3828	3570	3244	4146	3166	3559	2863	2813	3450	3199
FBgn0020513	3756	2386	2356	2388	3558	2758	2184	2178	3892	2226	2476	2057	2312	2123	2223
FBgn0020518	0	0	0	0	0	0	0	0	0	0	0	0	0	0	0
FBgn0020521	57	75	16	13	8	36	12	40	19	12	3	9	38	11	54
FBgn0020545	1550	2650	2410	2282	2948	2646	1835	3295	2151	2235	2291	1922	1843	2085	2015
FBgn0020546	0	0	0	0	0	0	0	0	0	0	0	0	0	0	0
FBgn0020556	17	61	36	40	1	35	5	14	5	22	6	4	71	10	46
FBgn0020616	5345	2009	2132	1724	2934	2600	1785	1662	6025	1855	2025	1730	1871	1648	1550
FBgn0020617	8	13	2	0	1	3	4	12	2	2	0	2	5	0	4
FBgn0020618	29897	37349	33930	34177	47290	36020	28634	42665	32054	29741	35417	28606	27718	28767	28502
FBgn0020620	4514	3977	4356	3722	4170	4009	4271	3801	5273	3664	4093	3299	3382	3732	3896
FBgn0020621	7306	4372	5869	5460	5207	5367	6538	4095	9612	4695	5855	4775	4625	5631	5183
FBgn0020622	9905	7212	6289	4682	8153	7290	6448	6401	9768	6809	7764	6414	5586	4806	6172
FBgn0020626	3583	3292	4064	4083	5125	4077	3458	3895	3724	3182	3557	2977	3103	3723	3193
FBgn0020633	2135	1945	2187	2200	2551	2077	1832	1697	2894	1796	1732	1516	2006	2035	1779
FBgn0020637	163	614	11	0	51	140	14	132	1	85	27	41	96	0	420
FBgn0020638	24	399	5	1	14	85	13	62	0	32	22	15	50	0	184
FBgn0020639	2	65	0	0	2	17	2	8	0	9	4	2	11	0	33
FBgn0020640	0	0	0	0	0	1	0	0	0	0	0	0	0	0	0
FBgn0020641	1	4	1	0	0	1	0	2	0	0	0	0	1	0	5
FBgn0020642	27	140	2	0	4	13	3	22	0	13	7	7	15	0	64
FBgn0020643	0	0	0	0	0	0	0	0	0	0	0	0	0	0	0
FBgn0020644	0	0	0	0	0	0	0	0	0	0	0	0	0	0	0
FBgn0020645	1	18	0	0	1	0	0	2	0	2	2	0	0	0	7
FBgn0020646	0	0	0	0	0	0	0	0	0	0	0	0	0	0	0
FBgn0020647	3052	3539	4120	3610	3567	4025	3571	3847	2796	3241	3901	3169	2931	3312	3194
FBgn0020653	8022	7926	9725	9341	12108	8774	6394	9034	11988	7058	8028	6456	6728	8406	6275
FBgn0020655	3391	4335	4047	3691	4429	4431	3307	4908	3169	3671	4086	3321	3143	3544	3339
FBgn0020660	55	140	112	95	20	148	132	115	37	289	144	227	84	126	130
FBgn0020762	46	101	12	6	1	36	8	57	19	12	3	7	34	2	65
FBgn0020764	917	897	726	623	952	873	636	808	1293	715	749	671	679	518	663
FBgn0020765	0	1	0	0	0	0	0	0	0	0	0	0	0	0	0
FBgn0020767	4261	3360	3608	2899	5909	3733	3309	4643	5192	3473	3698	3261	2725	2867	3177
FBgn0020880	12	16	0	0	2	6	1	6	2	3	0	2	1	0	7
FBgn0020887	6745	5599	5888	4868	6738	6283	4930	5385	5912	5068	5584	4831	4836	4627	4457
FBgn0020906	10	15	0	0	0	3	0	2	0	0	1	1	2	0	11
FBgn0020907	4	19	3	2	1	3	1	9	1	1	0	1	2	0	8
FBgn0020908	181	189	209	134	278	204	177	166	301	199	176	169	115	109	161
FBgn0020909	1624	1485	1327	1272	2595	1648	1293	1834	2195	1357	1268	1155	1287	1332	1480
FBgn0020910	37483	30884	30850	34346	38319	33999	24624	30726	39270	24351	25037	21384	24535	29937	22297
FBgn0020912	24	59	7	5	2	35	12	24	14	3	0	4	17	3	33
FBgn0020930	1119	1233	1121	927	1556	1327	975	1463	1044	910	1127	922	884	991	905
FBgn0021738	0	4	1	0	3	3	3	1	3	3	1	0	3	3	3
FBgn0021742	4	5	4	3	1	4	3	5	0	0	0	0	4	3	6
FBgn0021750	0	0	0	0	0	0	0	0	0	0	0	0	0	0	0
FBgn0021760	9170	4975	6430	5816	5547	6114	6665	4174	9877	4624	6037	4844	4913	6044	4960
FBgn0021761	11463	6097	8038	7978	9375	7528	7732	5430	17977	6316	7778	6337	6128	8106	6519
FBgn0021764	7946	4649	5496	4198	4252	4536	5534	4684	7957	3556	5655	4111	4157	4989	3769
FBgn0021765	4573	8156	7513	7021	9152	7555	6197	11945	4736	6983	7523	6251	5453	6205	6542
FBgn0021767	20	24	8	4	1	13	4	17	23	6	0	3	9	5	20
FBgn0021768	1660	2220	1836	1421	1932	2115	1674	2059	973	1815	2175	1830	1685	1554	1664
FBgn0021776	0	0	0	0	0	0	0	0	0	0	0	0	0	0	0
FBgn0021795	2683	3696	3045	2719	2675	3618	2884	4023	2364	2896	3358	2759	2768	2438	2881
FBgn0021796	6512	2306	4111	3931	4600	3286	3831	2177	6991	2338	3049	2463	2819	3833	2427
FBgn0021800	3593	3162	3015	1947	2983	2786	3327	2991	2963	2818	3722	2991	2641	2465	3168
FBgn0021814	577	1035	772	668	933	987	721	998	749	786	877	688	788	639	754
FBgn0021818	6330	3220	4078	4380	3919	4087	4352	3005	5695	3305	3946	3195	3363	4043	3375
FBgn0021825	1968	2730	2516	2379	2794	2701	2214	3062	1627	2344	2478	2027	2021	2402	2478
FBgn0021847	3844	2769	2779	2314	4445	3080	2215	2759	5730	2604	2748	2337	2328	2316	2246
FBgn0021856	1418	1333	1094	1214	1550	1265	1118	1199	1172	1051	1075	926	1039	1129	1029
FBgn0021872	3845	5204	4738	3814	5428	5235	4018	5852	2049	4099	4594	3688	3655	3421	4103
FBgn0021874	424	430	368	291	563	464	197	439	463	316	289	287	318	241	250
FBgn0021875	344	331	298	258	290	310	229	309	333	263	291	250	275	216	206
FBgn0021895	4702	3647	3128	2921	4101	3613	3267	3446	4316	3371	3337	2891	3095	2920	3703
FBgn0021906	1520	3486	3094	3251	2583	3390	2920	4570	1676	3073	3212	2638	2223	2822	3024
FBgn0021944	2167	2001	2214	2237	2524	2314	1753	2120	3098	1729	1796	1511	1719	2042	1575
FBgn0021967	1366	3201	2229	1998	2673	2713	1917	3852	1646	2332	2370	2100	2049	1914	2602
FBgn0021979	4798	6878	7032	6510	5901	6432	6069	6112	7302	6250	6099	5343	6096	6390	6389
FBgn0021995	3075	2710	3048	2835	3571	3070	2621	2870	1758	2549	2736	2280	2403	2857	2727
FBgn0022023	6941	5383	4540	5516	7744	5287	3903	4914	3376	4222	4134	3684	4797	4552	3797
FBgn0022027	807	1528	1062	946	1278	1287	985	1827	769	1132	1169	972	911	866	1122
FBgn0022029	3823	2784	2560	2525	3212	2901	2622	2731	3696	2681	2834	2410	2489	2438	2768
FBgn0022069	8709	6484	7067	6849	9023	7553	6934	6278	10014	6115	6514	5449	6061	6648	6428
FBgn0022097	4981	6628	5240	3870	7862	6352	4367	7433	5270	5208	5682	4703	4468	4157	4743
FBgn0022153	7195	3377	4029	3409	4046	3946	3331	2931	7688	3028	3819	2992	3146	3354	2477
[truncated: 15,739 more rows]
