# Supplementary material for: Effect of heritable symbionts on maternally-derived embryo transcripts
Source: Sci Rep. 2019 Jun 20;9:8847. doi: 10.1038/s41598-019-45371-0 (PMC6586653; doi:10.1038/s41598-019-45371-0)
Supplement: Supplementary file 6 — Supporting Data File S2 [file 41598_2019_45371_MOESM6_ESM.zip › SupportingDataFileS2/exon-drosophila-htseq_counts_all-1.txt]

	Control	Control	Control	Control	MSRO	MSRO	MSRO	MSRO	hyd1	hyd1	hyd1	hyd1	wMel	wMel	wMel
	s_1_sequence	Sample_02_TruSeq_4_TGACCA_R1	Sample_06_TruSeq_6_GCCAAT_R1	Sample_09_TruSeq_7_CAGATC_R1	s_2_sequence	Sample_01_TruSeq_2_CGATGT_R1	Sample_05_TruSeq_5_ACAGTG_R1	Sample_08_TruSeq_6_GCCAAT_R1	s_3_sequence	Sample_03_TruSeq_2_CGATGT_R1	Sample_10_TruSeq_12_CTTGTA_R1	Sample_12_TruSeq_12_CTTGTA_R1	Sample_04_TruSeq_4_TGACCA_R1	Sample_07_TruSeq_5_ACAGTG_R1	Sample_11_TruSeq_7_CAGATC_R1
FBgn0000003	0	0	0	0	1	0	0	0	0	0	0	0	0	0	0
FBgn0000008	3003	2250	2952	2930	2419	2723	2687	2159	2538	2229	2756	2279	2137	2798	2298
FBgn0000014	147	189	62	24	4	108	25	127	49	50	5	16	102	9	130
FBgn0000015	56	125	38	14	11	69	18	59	43	25	2	13	57	3	56
FBgn0000017	5807	6524	8439	6986	5589	7339	8415	6322	4931	6590	8221	6652	6224	7364	7296
FBgn0000018	1002	381	529	615	938	634	676	566	1315	524	481	436	453	628	597
FBgn0000022	35	58	24	6	11	25	6	15	12	22	2	8	45	11	25
FBgn0000024	22	31	1	5	2	5	2	10	8	5	2	2	3	2	18
FBgn0000028	9	12	14	4	15	6	8	3	16	10	5	7	4	5	10
FBgn0000032	4335	3430	3593	2806	4295	4180	3428	3845	5210	3201	3537	2985	2487	3190	3120
FBgn0000036	11	28	0	0	5	5	3	5	5	1	1	1	2	1	19
FBgn0000037	12	14	0	1	3	3	4	7	5	3	0	2	4	0	9
FBgn0000038	35	49	16	13	11	20	14	15	25	5	7	3	7	4	38
FBgn0000039	6	16	1	0	2	6	0	0	0	1	0	1	2	0	4
FBgn0000042	84613	99764	97393	86423	100540	94355	84541	95519	88557	86974	91938	78813	79982	91518	87500
FBgn0000043	8413	7624	7599	7420	7777	7882	6926	6683	11142	6735	6859	5807	6829	7264	6982
FBgn0000044	1904	5670	311	267	662	1750	466	1466	852	492	195	282	577	200	2711
FBgn0000045	2	2	2	1	3	1	2	0	1	0	1	0	1	0	1
FBgn0000046	256	798	137	64	100	318	78	338	126	147	27	70	219	42	444
FBgn0000047	4	11	3	7	10	10	6	5	4	3	5	8	7	7	4
FBgn0000052	3499	2867	3780	3439	4558	3546	3033	3277	3943	2883	3346	2658	2688	3068	2574
FBgn0000053	1474	1399	1887	2092	2250	1574	1426	1470	2036	1238	1398	1260	1249	1925	1329
FBgn0000055	29	24	8	14	17	21	20	18	29	16	26	22	24	14	11
FBgn0000056	0	0	0	0	0	0	0	0	0	0	0	0	0	0	0
FBgn0000057	2014	2258	2250	2004	2593	2338	1992	2432	2095	2106	2278	1825	1771	1954	1953
FBgn0000061	13	19	3	0	0	10	5	12	6	1	0	3	4	2	14
FBgn0000063	2883	1567	1840	1901	2281	1995	1916	1444	3085	1574	1822	1510	1664	1932	1614
FBgn0000064	9685	12295	12683	10771	11826	11623	12899	13341	15064	11487	13021	10457	9195	10959	11546
FBgn0000071	393	1078	404	163	29	581	104	793	247	249	28	85	576	52	452
FBgn0000075	38	98	20	29	26	64	23	26	35	8	8	10	26	18	23
FBgn0000077	1219	1082	1049	928	1753	1212	1078	1299	1126	952	1132	941	901	1006	956
FBgn0000078	1	1	0	0	0	1	0	3	1	0	0	0	0	0	0
FBgn0000079	5	4	0	0	0	1	0	3	0	0	0	0	0	0	0
FBgn0000083	3000	4185	3307	2807	4133	3603	3279	4580	3563	3299	3363	2882	3101	3013	3671
FBgn0000084	681	839	660	682	1129	991	748	1210	879	869	871	766	507	589	612
FBgn0000092	5	6	2	6	0	4	2	2	0	2	1	2	4	1	3
FBgn0000094	0	0	0	0	0	0	0	0	0	0	0	0	0	0	0
FBgn0000097	5703	4063	4919	4379	4428	4944	5345	4324	5611	4234	4882	3839	3903	4482	4769
FBgn0000100	6136	19938	24774	20277	23114	17456	12920	24589	25255	17151	21977	17191	13946	22210	17803
FBgn0000108	258	246	207	125	164	207	160	186	195	106	144	117	120	157	251
FBgn0000109	766	1016	896	942	816	974	868	949	572	819	922	738	859	924	828
FBgn0000114	39589	41283	37133	28867	43522	43128	40516	56326	39862	38792	48766	39290	29151	29713	37798
FBgn0000115	1428	2927	2243	1931	1867	2327	2035	2984	952	2355	2259	2012	2156	1937	2421
FBgn0000116	5623	9094	8530	6735	6022	9006	6277	8877	5856	7210	7476	6375	6833	6315	6581
FBgn0000117	15767	26761	25371	21934	21430	24117	20719	25361	20747	22422	22348	19228	21731	21205	22270
FBgn0000119	3060	1769	2245	1997	2048	2055	2202	1880	3714	1377	1966	1512	1672	2130	1506
FBgn0000120	3	8	0	0	0	2	1	0	1	1	0	1	1	0	5
FBgn0000121	0	1	0	1	2	0	0	1	0	0	0	0	3	0	2
FBgn0000137	37	57	20	6	1	30	12	37	34	19	1	9	34	0	35
FBgn0000139	2248	1588	1634	1684	2263	1717	1443	1436	2408	1417	1427	1203	1484	1576	1428
FBgn0000140	19032	12468	16827	15493	13657	14575	17334	10824	25939	12043	16151	12463	12816	15872	12536
FBgn0000146	5133	3423	4153	3603	5003	4065	3784	2954	6186	3476	4536	3476	3425	3803	3633
FBgn0000147	4558	5550	4569	3841	6091	4882	4387	5297	5240	4616	4864	4193	4373	3962	4685
FBgn0000150	14407	34523	30795	27990	20347	30641	25786	47498	16222	27578	32858	26313	21949	23932	28334
FBgn0000152	352	241	255	186	342	274	223	287	401	176	265	237	207	197	211
FBgn0000153	52	22	27	15	56	17	14	24	50	13	22	17	23	15	21
FBgn0000157	24	33	21	4	2	19	1	11	8	8	3	5	21	2	22
FBgn0000158	3196	2132	1954	1701	2588	2332	1997	2423	3284	1986	1797	1640	1768	2184	1845
FBgn0000163	4578	4213	5223	4343	4794	4579	4852	5196	4597	3912	4559	3817	3444	4991	4543
FBgn0000166	7112	3793	6033	6331	7758	4850	5914	3869	8622	4512	4857	4077	4547	5848	4804
FBgn0000173	7068	9357	7773	6227	5785	8392	7401	7687	3003	7952	8358	7026	7959	7176	7654
FBgn0000179	34	59	29	27	22	46	71	84	29	38	34	24	46	20	57
FBgn0000180	220	319	205	141	34	206	73	204	115	107	46	63	207	79	168
FBgn0000181	19720	31515	24897	21784	23072	27268	23954	37297	8287	24441	29358	24294	21992	20822	24995
FBgn0000182	1	0	0	0	0	0	0	0	0	0	0	0	0	0	0
FBgn0000183	13451	10483	10612	8740	13183	10921	10652	9838	16282	10228	11530	9429	9411	9201	10268
FBgn0000206	1	4	0	0	0	1	1	4	2	0	0	0	0	0	2
FBgn0000212	13982	6887	10728	10955	8543	9353	10973	5982	15554	7416	8719	7172	7897	10519	8254
FBgn0000216	171	249	206	108	31	179	33	123	85	83	10	54	331	34	115
FBgn0000221	513	692	594	521	710	738	482	804	567	564	547	527	537	520	523
FBgn0000227	52	658	350	256	269	366	41	183	4	555	107	251	490	211	292
FBgn0000228	8236	4722	6343	6550	6464	5686	6406	4384	7260	5041	5113	4392	4955	6661	5769
FBgn0000229	899	877	503	408	693	687	566	721	622	630	491	485	671	451	655
FBgn0000233	33	29	43	24	2	27	5	21	5	17	5	7	42	11	30
FBgn0000239	13326	8967	9524	8678	12411	9902	9814	8743	10383	8575	9451	7620	8082	8973	8746
FBgn0000241	7	16	8	10	7	15	6	11	5	3	5	3	3	4	16
FBgn0000244	182	300	163	168	212	232	158	206	146	196	228	170	143	136	219
FBgn0000246	3285	2154	2515	2128	2855	2894	2600	1897	2637	2484	2446	2108	2038	2536	2771
FBgn0000247	3706	2192	2999	2791	2770	2745	2817	1994	4280	1930	2590	2073	2057	2618	1871
FBgn0000250	18840	13837	16496	17512	17293	17387	15923	12040	14761	14222	15249	12934	14729	16204	15062
FBgn0000251	7511	7783	9367	8838	8059	9276	9382	9793	6694	7644	9122	7417	6714	8324	8275
FBgn0000253	29533	27492	29274	12609	17643	24566	29798	25675	22578	24225	30831	25091	23674	22986	29425
FBgn0000256	1951	1412	1490	1355	1613	1444	1155	1482	1746	1250	1398	1083	1126	1289	1056
FBgn0000257	1581	2143	2023	1803	2565	2146	1565	2465	1569	1813	2054	1588	1556	1749	1678
FBgn0000259	8632	8725	7721	5937	5669	8942	8835	6855	5134	8595	9044	8057	8316	6767	8733
FBgn0000261	1669	1182	1536	1725	2404	1544	1709	1738	2222	1321	1252	1042	1177	1591	1843
FBgn0000273	6956	5762	6562	5389	4884	6540	7125	4865	8214	5898	6853	5484	5406	5741	5928
FBgn0000274	23	17	34	33	19	27	27	21	35	14	30	21	22	32	15
FBgn0000276	0	1	0	0	0	0	0	0	0	0	0	1	0	0	0
FBgn0000277	0	0	0	0	0	0	0	0	0	0	0	0	0	0	0
FBgn0000278	0	0	0	0	0	0	0	0	0	0	0	0	0	0	0
FBgn0000279	0	0	0	0	0	0	0	0	0	0	0	0	0	0	0
FBgn0000280	0	0	0	0	0	0	0	0	0	0	0	0	0	0	0
FBgn0000281	0	0	0	0	0	0	0	0	0	0	0	0	0	0	0
FBgn0000283	22936	12325	16390	16201	14240	15229	18685	10864	24465	13858	16470	13089	14100	16548	15851
FBgn0000286	2545	2064	2261	2070	2252	2385	2230	2284	2889	1894	2232	1789	1776	1922	1888
FBgn0000287	15	28	3	2	4	13	3	6	6	3	0	0	10	1	19
FBgn0000289	13592	10476	12968	12699	12798	12303	12896	10983	14044	11057	12826	10469	10575	11783	11783
FBgn0000299	238	1066	63	49	74	294	75	244	34	75	40	49	118	29	480
FBgn0000303	9	17	1	1	2	3	3	5	1	2	0	0	2	0	11
FBgn0000307	13376	6861	8539	8641	6422	8810	11114	5500	14379	7939	9766	7870	8101	8582	8208
FBgn0000308	16778	21633	19421	14726	12430	20699	18761	21019	7363	20048	20468	17944	16620	15473	20056
FBgn0000316	7131	5306	5051	4579	7149	5610	5205	4722	7682	4980	5356	4408	4869	4689	4926
FBgn0000317	9436	3479	5224	5057	5074	4665	6493	3406	11737	4065	5093	4054	3984	5669	4921
FBgn0000318	2018	4592	3073	2608	3049	3649	2976	4374	1414	3475	3416	3068	3158	2742	3402
FBgn0000319	13260	9929	12042	11474	12085	10710	11915	9029	17892	10013	11212	9395	8924	12200	9363
FBgn0000320	31	82	46	13	4	46	8	44	4	29	1	6	47	5	35
FBgn0000326	1298	992	936	880	1406	1080	848	830	1024	799	930	759	858	848	900
FBgn0000330	1368	1412	1211	1182	2116	1305	1179	1488	1655	1160	1235	1051	1147	1165	1238
FBgn0000337	1	4	3	0	0	1	3	2	0	0	9	0	2	1	2
FBgn0000339	2706	3416	2331	1599	3854	2821	2204	3748	2362	2477	2613	2158	2189	1839	2523
FBgn0000346	552	240	180	173	517	229	258	235	595	188	173	177	135	212	218
FBgn0000351	2433	2737	2059	1690	2823	2495	1637	2125	3284	2042	2274	1912	1996	1453	1648
FBgn0000352	5919	5262	6202	5054	5364	5268	6183	4780	8301	5103	6157	5011	4870	5269	5300
FBgn0000355	0	0	2	3	0	0	1	0	1	0	3	0	3	6	1
FBgn0000356	0	0	0	0	0	0	0	0	0	0	0	0	0	0	0
FBgn0000357	3	2	0	0	0	2	3	3	0	1	1	1	1	2	3
FBgn0000358	0	0	0	0	0	0	0	0	0	0	0	0	0	0	0
FBgn0000359	0	0	0	0	0	0	2	0	0	0	0	0	0	0	0
FBgn0000360	0	0	0	0	0	0	0	0	0	0	0	0	0	1	0
FBgn0000370	4166	3284	2861	2154	3021	3017	2587	3254	3159	2616	3031	2440	2385	2551	2876
FBgn0000376	6545	4964	6367	6577	6319	6027	5946	5522	6168	4796	6055	4782	4834	6376	5287
FBgn0000377	2134	2802	2735	2788	2833	2695	2293	2537	2304	2424	2469	2109	2449	2438	2297
FBgn0000382	6081	4259	5561	4361	5245	5054	5856	4675	8035	4382	5806	4677	4005	4600	4622
FBgn0000384	6164	4121	3448	2639	4860	4109	3861	3750	6889	4010	4026	3381	3233	2973	3841
FBgn0000392	0	0	0	0	0	0	0	0	0	0	0	0	0	0	0
FBgn0000394	404	330	319	339	508	373	354	429	382	340	273	234	326	324	440
FBgn0000395	38	83	23	24	4	36	13	41	5	27	4	7	43	12	22
FBgn0000404	73837	67286	65276	53905	74992	61944	66788	61986	114338	62904	69220	58095	60236	59823	67779
FBgn0000405	145864	143166	146303	126870	168663	139143	143366	134660	246376	135094	146506	122050	130423	134733	136015
FBgn0000406	20	76	8	9	3	35	11	53	15	12	3	6	26	0	37
FBgn0000411	121	440	187	83	44	202	32	157	27	225	34	102	292	68	196
FBgn0000412	9059	15835	14477	13226	10139	14781	13270	14418	4839	13374	14029	12130	13428	12778	14004
FBgn0000414	6579	3596	5120	5100	4307	4400	5180	3329	6946	3593	4473	3447	3759	5153	4015
FBgn0000416	19295	12429	15461	13140	12521	13698	15173	12576	24392	9785	15509	11233	11673	14740	12113
FBgn0000422	11	51	2	0	11	12	3	13	3	3	8	4	7	0	30
FBgn0000426	1278	2530	2091	2060	1564	2269	2023	2265	657	2122	2017	1815	2303	1941	2184
FBgn0000427	1	0	0	0	0	1	0	1	1	0	0	0	2	0	0
FBgn0000439	28	47	13	7	0	23	8	22	12	8	0	5	26	1	25
FBgn0000442	0	1	0	0	0	0	0	0	0	0	0	1	0	0	0
FBgn0000447	2096	2147	1893	1891	2757	2313	1682	2029	1985	1834	1891	1678	1802	1782	1829
FBgn0000448	7	14	2	3	0	4	4	4	0	0	0	0	4	1	16
FBgn0000449	26	56	41	50	7	33	7	13	7	35	5	11	78	16	32
FBgn0000451	437	318	55	53	27	197	69	108	20	2	5	3	33	39	109
FBgn0000454	8751	9062	9186	7893	12143	9271	6679	8793	12847	7525	8336	7101	7330	7606	6254
FBgn0000455	965	1154	1000	915	1786	1173	883	1381	1449	1026	899	787	902	839	1033
FBgn0000459	43	56	28	16	1	44	8	34	6	18	3	6	45	3	31
FBgn0000463	4521	3548	4312	3230	2952	3644	4550	4552	4629	2737	4566	3379	2942	3780	3321
FBgn0000464	91	57	49	43	48	51	42	40	72	41	67	52	48	34	26
FBgn0000473	1	2	1	0	0	0	1	0	0	0	0	0	1	0	2
FBgn0000477	36	172	41	16	14	67	11	73	32	30	7	17	77	2	55
FBgn0000479	3210	3978	4466	3076	2705	3818	4530	3975	2813	3681	4492	3654	3433	3545	3927
FBgn0000482	1115	654	742	849	1287	744	680	616	1036	559	651	567	689	743	632
FBgn0000489	16	54	33	30	12	21	8	13	2	17	3	11	63	15	41
FBgn0000490	47	81	30	17	4	45	12	51	3	22	4	17	53	8	33
FBgn0000492	29	69	24	11	2	35	9	40	9	15	0	8	31	4	32
FBgn0000499	2999	4356	4729	4258	4031	4618	3985	4873	2954	3912	4412	3495	3416	4006	3908
FBgn0000500	13	4	6	7	3	8	4	5	10	4	6	7	3	5	5
FBgn0000504	56	42	64	61	48	44	38	30	66	47	32	26	38	39	46
FBgn0000520	1121	1626	1539	1438	1960	1645	1140	2085	811	1324	1428	1206	1267	1287	1281
FBgn0000524	7926	6226	6670	6060	7517	6988	6696	7068	9119	5955	6944	5773	5321	5898	6207
FBgn0000527	2	24	0	0	2	9	1	8	0	1	0	1	2	0	10
FBgn0000529	0	2	2	0	0	1	0	0	0	0	1	0	1	2	1
FBgn0000533	1395	1549	1346	1381	1917	1547	1199	1797	1829	1265	1314	1077	1297	1368	1336
FBgn0000535	8	12	1	3	2	7	8	2	3	2	2	1	8	5	12
FBgn0000536	3958	2683	2562	2138	3179	2820	2589	2515	3284	2474	2602	2226	2280	2333	2721
FBgn0000541	40645	17741	22593	18554	20691	21246	25313	13959	46042	18547	24648	19454	18781	20183	19784
FBgn0000542	176	251	143	115	29	178	75	156	48	92	32	45	158	47	130
FBgn0000543	1414	1438	1740	1470	1948	1669	1280	1454	1453	1317	1390	1250	1364	1318	1179
FBgn0000546	4135	3466	4129	3761	3452	3932	4150	3486	4104	3409	3871	3192	3316	3903	3926
FBgn0000547	6170	4826	5832	4070	3189	4766	6240	5139	6048	3497	5764	4248	4561	5548	4752
FBgn0000551	1	13	0	0	1	2	1	3	0	1	2	1	4	0	8
FBgn0000552	0	1	2	0	1	0	0	0	0	0	0	0	0	0	0
FBgn0000557	5	15	3	6	6	7	3	10	13	3	1	2	4	2	7
FBgn0000559	187291	97698	115569	115987	181369	112313	94687	93174	182744	88510	100747	83734	91492	111090	86476
FBgn0000560	1	4	3	0	0	3	1	1	2	0	0	0	3	0	2
FBgn0000562	7230	5027	6455	5388	6618	6228	6176	5194	7785	4791	6198	5014	4622	5271	4851
FBgn0000564	1	3	0	0	0	0	0	0	0	0	0	0	0	0	2
FBgn0000565	528	801	642	498	616	773	578	835	576	605	551	509	667	464	744
FBgn0000566	4533	3192	3639	3508	6348	3917	2836	3296	5010	2903	3010	2634	3097	3530	3083
FBgn0000567	11	52	15	10	13	20	7	18	17	12	8	6	12	7	34
FBgn0000568	1220	860	1577	1390	937	1054	1035	1073	678	663	542	507	876	1333	1296
FBgn0000575	2503	2667	2109	1613	1958	2576	2220	2569	1439	2037	2316	1847	1881	1600	2165
FBgn0000576	38	60	40	26	5	49	11	53	9	25	6	13	39	10	42
FBgn0000577	31	176	72	32	0	74	15	88	14	42	3	13	91	3	65
FBgn0000578	4436	3353	3770	3498	3662	3753	3822	3538	4378	3227	3536	2956	3112	3455	3856
FBgn0000579	26279	40559	34744	30387	45879	39674	28123	47695	27694	33028	35928	30335	29694	29248	29810
FBgn0000581	16076	11825	16264	14417	11307	14258	16036	11719	13056	11512	15475	11707	10918	14292	11844
FBgn0000588	4416	2757	3070	3259	5906	3265	2964	2795	4846	2645	2841	2316	2671	2829	2694
FBgn0000591	23	95	64	20	0	48	14	56	1	17	3	11	72	3	45
FBgn0000592	6	10	0	0	1	2	4	2	7	4	1	1	0	6	1
FBgn0000594	0	0	0	0	0	0	0	0	0	0	0	0	0	0	0
FBgn0000606	9	12	19	36	6	14	8	14	3	11	3	7	22	12	17
FBgn0000611	8117	8465	8264	6581	8642	8494	7871	8757	11957	8019	8157	6938	7006	7322	8844
FBgn0000615	18570	8316	9627	9844	16493	12234	9105	10771	26744	8854	8447	7736	8211	9251	8673
FBgn0000617	833	1365	1403	1305	1053	1366	1178	1616	620	1175	1306	1078	1003	1192	1205
FBgn0000618	399	1053	710	634	635	883	671	1080	259	787	777	687	768	588	881
FBgn0000625	9	30	8	1	0	8	6	21	3	4	0	2	6	0	14
FBgn0000629	3172	2765	2286	1866	2945	2635	1852	2169	3372	2235	2367	2068	2379	1589	1960
FBgn0000633	31	49	13	8	6	22	8	22	9	8	3	5	13	11	33
FBgn0000635	375	379	91	152	54	212	133	295	208	120	153	125	163	33	188
FBgn0000636	299	448	47	16	28	162	71	350	100	96	5	39	89	12	346
FBgn0000639	0	0	0	0	0	1	1	0	2	0	0	0	1	1	0
FBgn0000640	0	0	0	1	0	0	0	1	0	0	0	0	0	0	0
FBgn0000644	2	4	8	0	6	8	4	5	3	2	4	1	2	10	5
FBgn0000658	79	154	75	23	14	83	26	101	21	27	2	23	68	7	94
FBgn0000659	80	198	119	58	10	151	37	128	33	64	7	31	137	10	114
FBgn0000662	6291	6176	7199	6693	7056	6827	6745	6267	6281	5786	6738	5469	5100	6355	6361
FBgn0000667	5367	5396	6021	6189	6346	6133	5383	5595	3403	4682	5197	4197	4517	5671	5042
FBgn0000709	4667	2428	3081	3430	4903	3029	2907	2678	6065	2317	2642	2066	2388	3332	2418
FBgn0000711	3481	2963	3363	2780	3302	2952	3257	2641	4942	2986	3346	2731	2836	2913	3193
FBgn0000715	2	1	0	1	0	0	0	0	0	0	0	1	0	0	0
FBgn0000719	3965	2997	2852	2268	2895	3136	3340	2972	4796	2578	3418	2636	2369	2539	2614
FBgn0000721	19297	16898	19613	17073	17141	18346	19633	15487	28079	16553	19135	15771	15907	17920	17062
FBgn0000723	61	126	24	39	7	68	19	61	22	25	7	18	63	16	72
FBgn0000808	570	710	597	534	1056	778	505	804	655	595	664	519	603	520	570
FBgn0000810	2607	1876	2098	1725	1784	2133	2169	1563	3033	1947	2152	1801	1790	1980	1828
FBgn0000826	1891	3057	2210	2180	2311	2694	2114	2906	2422	2222	2430	2025	2304	1946	2201
FBgn0000927	5712	8179	8024	6872	8738	8681	5855	10094	5714	6978	7953	6561	5575	5864	5676
FBgn0000928	11	17	12	9	19	14	14	13	16	7	16	7	7	17	16
FBgn0000964	4	5	1	0	2	1	3	3	0	3	3	0	0	1	3
FBgn0000996	16505	12659	12636	12331	17978	12970	11798	11738	17247	10545	11985	9944	11423	12327	11854
FBgn0001075	256	277	91	29	11	165	32	185	56	59	10	28	106	21	136
FBgn0001077	26	66	42	110	12	46	12	26	7	43	5	18	82	27	52
FBgn0001078	6636	3905	5338	5079	5165	4489	5759	3972	7369	4526	4795	4113	3941	5262	4623
FBgn0001079	3114	2989	3602	3277	3501	3163	3231	2898	4872	2901	3087	2478	2680	3231	2910
FBgn0001083	28	33	12	10	6	20	10	24	14	8	4	5	19	6	24
FBgn0001084	1015	995	1002	825	1458	994	802	1114	1257	864	787	739	800	763	929
FBgn0001085	4648	4655	4634	3484	3334	4450	4730	4403	7108	3977	5093	4036	4189	4271	4117
FBgn0001086	9331	10470	11391	10148	12107	11171	10268	9830	15901	9429	10623	8780	9763	10307	10025
FBgn0001087	6366	7417	7662	6231	6908	7423	7347	7574	5591	7020	7773	6687	6420	6709	7454
FBgn0001089	9	8	3	0	1	3	0	1	1	1	1	0	4	2	7
FBgn0001090	847	1169	697	729	78	717	143	695	158	358	69	181	723	217	689
FBgn0001091	11987	15861	14160	12589	20276	14743	12958	19798	15719	12826	15513	12445	11730	12143	12183
FBgn0001092	53591	44790	35567	29654	62419	44215	30926	42330	75882	38833	39531	33753	37041	29716	31548
FBgn0001098	8263	8156	9951	9177	8709	9267	8239	8253	11854	7811	8892	7387	7081	9170	6921
FBgn0001099	41	62	84	72	24	74	71	63	36	64	63	51	70	62	77
FBgn0001104	9756	10249	9400	8548	9057	8968	9492	10165	11273	8422	10073	8220	8737	8684	9605
FBgn0001105	9824	17079	15950	10290	11285	13620	13962	16866	5266	14403	16405	13888	13280	11927	16454
FBgn0001108	7051	6401	6634	5628	7328	6681	5659	6255	6201	5628	6916	5661	5369	5547	4860
FBgn0001112	13	6	21	10	3	5	8	10	3	9	8	7	11	9	7
FBgn0001114	102	291	18	20	36	100	35	61	32	33	26	17	30	27	158
FBgn0001120	11497	18923	13174	10767	18746	16310	12973	20695	14351	15283	15384	13491	12974	11012	13661
FBgn0001122	3525	2837	2802	2318	2384	2860	3512	2318	3970	2863	3214	2695	2643	2708	3193
FBgn0001123	268	344	204	129	99	229	125	197	161	164	123	127	233	104	270
FBgn0001124	5895	5758	4656	4744	8331	5550	4200	5826	6515	4883	4735	4133	4746	4654	4455
FBgn0001125	7483	9482	7094	5037	10443	8748	5389	9803	11128	7640	8307	6956	6650	5042	6245
FBgn0001128	4552	5503	4693	5047	6473	5533	4999	5719	7213	4600	5208	4356	4111	4642	4772
FBgn0001133	1601	2342	2159	2042	2567	2307	1670	2257	1268	1912	1953	1729	1864	1887	1817
FBgn0001134	0	0	0	0	0	0	0	0	0	0	0	0	0	0	1
FBgn0001137	760	445	509	458	722	516	532	471	909	419	464	411	417	481	424
FBgn0001138	38	84	24	5	4	39	10	68	4	24	1	14	26	1	57
FBgn0001139	8809	13602	14730	12763	11112	13730	13120	14087	7582	12175	13025	11122	11464	12249	12786
FBgn0001142	15575	17432	13691	10860	27030	15308	14509	20490	17113	13837	14757	12100	11532	10875	14444
FBgn0001145	95	278	22	3	7	117	29	164	53	60	13	18	75	3	143
FBgn0001147	17	29	11	0	0	19	5	25	12	9	2	5	23	0	17
FBgn0001148	58	150	100	33	4	85	22	79	27	46	2	18	126	5	53
FBgn0001149	5000	18826	16475	11512	9240	18313	12847	21037	7399	13136	14244	11749	13611	11487	13035
FBgn0001150	43	142	100	88	24	66	25	55	11	96	18	45	136	42	65
FBgn0001168	47	119	62	60	9	79	20	69	6	58	9	14	74	26	75
FBgn0001169	6824	5734	7869	6992	5642	6717	8056	5778	7568	5787	7435	5770	5291	6593	6387
FBgn0001170	3	10	0	0	0	6	3	10	0	1	0	1	0	0	5
FBgn0001174	38	576	382	342	71	357	44	196	5	355	100	171	499	211	402
FBgn0001179	2634	1653	1624	1743	2104	1570	1575	1393	2204	1550	1680	1349	1510	1580	1616
FBgn0001180	8844	6018	7632	7227	5892	7767	7493	5852	8506	5842	7252	5739	6539	7179	6263
FBgn0001185	1518	1213	1241	1131	1248	1298	1300	997	1389	1168	1263	1005	1225	1264	1235
FBgn0001186	7612	6356	5888	5571	7102	6802	6648	6294	6918	6038	7151	5848	5362	5457	5922
FBgn0001187	4	21	0	1	0	7	1	2	0	3	0	2	1	3	9
FBgn0001189	1487	814	1119	986	935	879	958	958	1430	682	939	715	782	1070	856
FBgn0001197	21852	27881	24847	21817	19239	26569	25002	25014	14679	24561	25732	21686	23355	22986	25202
FBgn0001202	2500	1567	1831	1854	3555	1999	1942	1889	2195	1588	1622	1378	1532	1830	1817
FBgn0001206	5904	2670	3869	4146	3978	3645	4104	2258	7359	2676	3196	2609	3223	3963	3349
FBgn0001208	27	42	3	10	8	23	10	10	23	7	1	1	6	8	24
FBgn0001215	24786	20535	23944	21297	18782	20246	22755	18020	29013	19198	21305	17793	20712	21652	23329
FBgn0001216	11	28	25	21	18	17	18	12	19	8	11	11	13	25	21
FBgn0001217	2	2	0	0	0	0	1	1	0	0	0	0	0	0	0
FBgn0001218	38157	28136	35163	31638	32905	32924	31736	27450	30020	25192	33561	26169	26550	33701	27595
FBgn0001220	11268	7707	9573	8744	12268	9102	8366	8295	11602	7438	9031	7374	7022	8804	7600
FBgn0001222	12329	7700	7466	6795	13371	8489	6984	7314	11872	7135	7747	6421	6811	6400	6649
FBgn0001223	0	0	0	0	0	0	0	0	0	0	0	0	0	0	0
FBgn0001224	831	1047	1186	761	834	1070	819	1385	316	1174	1203	1008	854	1025	935
FBgn0001225	34749	65403	54339	37085	47791	59110	43044	71638	38130	49782	53811	45247	40159	40277	43887
FBgn0001226	17383	38045	36231	29979	21300	38914	32145	40894	8863	33844	36852	30988	27947	31554	31525
FBgn0001227	6	7	9	8	3	8	6	8	7	5	7	5	11	7	11
FBgn0001228	1	0	1	0	0	1	0	0	0	1	0	0	0	0	0
FBgn0001229	16	78	11	9	4	25	10	39	14	16	2	2	16	11	45
FBgn0001230	891	156	170	187	111	161	141	158	49	147	280	208	128	101	135
FBgn0001233	155866	83095	98940	91815	154546	105015	93624	83320	131326	83161	91374	76417	84713	92723	79285
FBgn0001234	224	381	142	89	41	163	59	171	81	114	49	44	205	52	232
FBgn0001235	357	526	228	107	19	320	75	328	84	137	21	58	305	33	321
FBgn0001247	3779	1609	1676	1583	2541	1996	1697	1318	3481	1626	1952	1530	1615	1518	1446
FBgn0001248	16729	15077	14184	12571	16236	14565	11919	13263	19680	13215	14328	11893	13188	12837	12312
FBgn0001250	63	130	18	18	14	45	11	49	29	14	3	7	35	7	61
FBgn0001253	99	45	16	21	4	43	21	31	5	5	6	3	7	9	49
FBgn0001254	226	211	62	49	12	97	39	73	12	16	5	8	56	22	126
FBgn0001255	43	46	46	35	40	36	40	42	59	33	40	36	49	43	42
FBgn0001256	174	124	27	37	9	76	27	60	2	12	1	6	40	21	60
FBgn0001257	702	447	290	342	34	339	144	284	156	127	57	100	343	272	498
FBgn0001258	119	271	36	76	19	84	39	113	36	28	11	10	51	12	125
FBgn0001259	17	31	2	3	2	11	3	19	3	8	0	1	13	0	17
FBgn0001263	5	5	13	3	1	8	4	6	2	2	2	6	6	0	6
FBgn0001269	30	43	22	5	6	20	13	28	11	13	2	7	26	3	28
FBgn0001276	927	1181	1068	1148	910	1197	1057	1007	875	1017	1012	912	1050	1065	1209
FBgn0001280	2484	2832	2390	2171	2167	2779	2185	2748	1788	2357	2465	2173	2309	2287	2409
FBgn0001281	1	1	0	1	2	1	0	1	0	1	1	0	3	0	0
FBgn0001285	0	5	0	0	0	0	0	2	0	0	0	0	0	0	3
FBgn0001291	1758	2073	1533	1234	1542	2002	1372	1937	2012	1690	1771	1515	1625	1264	1571
FBgn0001296	35	73	49	43	20	55	41	61	45	33	15	15	39	27	44
FBgn0001297	284	356	351	271	306	394	311	451	179	322	326	315	201	266	355
FBgn0001301	4418	3655	4150	3630	3134	3821	3976	3504	5239	3115	3837	3140	3318	3650	3776
FBgn0001308	10749	11070	11931	10968	11846	11242	11364	10513	11110	10549	12270	10074	9951	11270	10947
FBgn0001311	115	94	22	23	21	67	25	48	10	16	6	9	31	10	54
FBgn0001313	0	0	0	0	0	0	0	0	0	0	0	0	0	0	0
FBgn0001316	8729	6833	8931	8498	7532	7808	8614	6546	8266	6651	8392	6756	6418	8350	6825
FBgn0001319	35	56	20	8	9	38	5	44	14	16	10	8	29	3	47
FBgn0001320	40	209	103	71	25	113	21	102	19	86	18	44	134	39	111
FBgn0001321	13	6	0	1	3	3	4	3	5	1	0	2	1	5	2
FBgn0001323	37	69	26	27	3	28	10	35	3	13	0	5	43	5	47
FBgn0001324	2046	1404	1901	1694	1189	1624	1555	1234	1811	1190	1656	1190	1344	1704	1119
FBgn0001325	138	276	142	92	42	182	37	112	56	119	16	50	194	42	145
FBgn0001330	3212	1943	1955	2090	3108	2135	1871	1845	3414	1789	1955	1623	1855	1828	1773
FBgn0001341	5138	2830	3404	3629	4418	3275	3784	2657	4230	2941	2891	2610	3005	3481	3350
FBgn0001404	9058	5260	6515	6067	5886	6338	7083	4924	7101	5495	6532	5406	5531	6281	5798
FBgn0001491	2006	2789	2324	1747	2297	2313	2205	2821	2386	2212	2346	2045	2212	1952	2489
FBgn0001565	8172	10277	8582	9060	7862	9174	7860	8163	8846	8566	9433	7872	9613	8720	8723
FBgn0001612	6368	3055	3459	3464	4319	3665	3584	2870	5826	3278	3561	2988	3014	3339	3213
FBgn0001624	6120	4686	5067	4087	3444	4557	5990	3816	6911	4386	5479	4397	4507	4516	5278
FBgn0001941	6071	4355	4264	3735	5598	4572	4684	4837	6905	4216	4579	3839	3698	4196	4756
FBgn0001942	40292	48878	45984	40472	47867	48282	37231	51200	28944	39999	44891	37313	37651	40575	39767
FBgn0001961	2283	2715	2719	2960	3715	2676	2200	3059	3037	2339	2554	2102	2155	2435	2364
FBgn0001965	3632	2520	3102	2726	2625	3183	2498	2437	3244	2386	2917	2361	2412	2473	2129
FBgn0001967	0	0	0	0	0	0	0	0	0	0	0	0	0	0	0
FBgn0001970	4	2	1	3	7	9	3	3	10	2	5	1	10	0	4
FBgn0001974	2721	2959	2929	2615	3220	2984	2725	2953	3622	2849	2853	2296	2457	2652	2742
FBgn0001977	1671	2299	1855	1608	2138	1926	1748	2221	1345	1745	1728	1548	1840	1605	1864
FBgn0001978	10357	10434	11271	10793	12713	11662	9343	10241	7366	9716	10836	8931	8887	9692	8647
FBgn0001981	69	91	42	40	30	52	12	55	30	30	3	17	80	22	69
FBgn0001983	50	87	50	8	1	61	11	70	42	26	1	12	58	3	48
FBgn0001986	3480	2893	3657	3641	4082	3359	3313	2821	4442	2831	2979	2570	2948	3387	3081
FBgn0001987	237	306	130	132	183	240	142	239	250	185	130	157	164	167	245
FBgn0001989	842	1518	1233	1200	1490	1434	1097	1922	1022	1204	1250	1037	1064	1095	1246
FBgn0001990	2432	2328	2114	2052	2653	2324	1979	2028	1955	2099	2234	1816	2066	1970	2072
FBgn0001991	31	51	4	4	4	26	12	22	19	7	0	1	15	2	39
FBgn0001992	5	3	0	0	1	4	0	2	0	0	1	0	1	4	2
FBgn0001994	5945	4870	5907	5475	4098	5689	5957	4676	4041	4692	5394	4431	4773	5118	5142
FBgn0001995	1495	2041	1595	1431	2333	1947	1458	2265	1659	1666	1716	1441	1492	1457	1694
FBgn0002021	1539	1517	1337	1221	2347	1527	1127	1516	1816	1308	1395	1146	1332	1138	1215
FBgn0002022	2525	2824	2300	1869	2546	2663	2048	3077	1954	1948	2323	1891	1985	2058	1954
FBgn0002023	10	26	2	4	2	19	6	23	6	6	0	3	6	1	24
FBgn0002031	8085	9502	7874	8306	11360	9624	7415	10213	10232	7800	8689	7340	7222	7213	7411
FBgn0002036	620	816	779	744	1066	869	651	907	743	714	801	646	641	682	688
FBgn0002044	9397	6266	9378	9094	9962	8214	8592	7463	5457	6285	7226	5954	6283	9153	7100
FBgn0002069	1357	1059	874	794	1101	1051	841	1012	1271	897	1106	837	900	805	794
FBgn0002121	22247	12339	12053	10487	10259	12922	13799	9497	23610	12200	12766	10888	12668	11996	14034
FBgn0002174	1357	1835	1779	1883	2356	2107	1494	2497	990	1665	1808	1540	1383	1554	1314
FBgn0002183	14768	10187	12118	11844	13718	11887	11438	8846	14972	9533	12217	9536	9964	11428	9221
FBgn0002283	4278	4249	3805	3072	5713	4364	3577	5056	4296	3783	4256	3551	3217	3070	3726
FBgn0002284	6859	4305	4673	5925	7688	5202	4302	3918	7470	3680	3729	3225	4419	5558	3722
FBgn0002306	95	130	35	34	12	67	26	72	37	18	14	21	35	14	85
FBgn0002354	497	627	460	390	583	618	449	654	606	463	500	427	433	417	496
FBgn0002413	21446	22337	24331	22669	29540	24094	23201	25720	22709	21581	24275	20147	19880	22614	22857
FBgn0002431	21902	8344	12243	11257	10019	11611	14885	6666	27234	9161	11722	9399	9754	12236	10216
FBgn0002440	3	0	0	0	0	0	0	0	0	0	0	0	0	0	1
FBgn0002441	6575	3631	5837	6069	6194	5302	5183	3240	6041	3578	4426	3671	4130	5606	3847
FBgn0002466	12240	7362	10121	9029	9274	8997	10900	7157	15990	7434	8651	7075	8244	9619	9370
FBgn0002521	10678	11218	8582	4967	12124	9717	8487	11769	14225	9290	10060	8328	6543	5898	9081
FBgn0002522	9	20	2	2	1	8	2	13	4	2	1	3	8	2	8
FBgn0002524	6909	4942	5055	4299	5834	4924	5118	5227	7646	3948	5202	4079	4329	5229	4760
FBgn0002525	9378	12867	12057	9761	10794	11744	11284	13408	10576	10869	11468	9731	10120	9946	11593
FBgn0002526	1026	1291	311	107	63	669	216	873	275	237	33	87	388	59	850
FBgn0002531	0	2	0	3	1	2	0	1	2	0	0	0	5	0	1
FBgn0002533	0	1	0	0	0	0	0	0	0	1	0	0	0	0	0
FBgn0002534	0	0	0	0	1	1	0	0	0	0	0	0	0	1	0
FBgn0002535	4	22	0	0	2	5	1	4	0	0	0	2	0	0	5
FBgn0002542	12961	8061	8256	6173	11874	8883	6933	7812	14426	7453	9042	7235	6883	6469	6478
FBgn0002543	136	150	33	44	1	97	12	151	32	24	4	12	47	11	55
FBgn0002552	5096	3338	4275	4136	4601	4034	3754	3449	5822	3097	3794	3146	3001	3874	3328
FBgn0002561	89	160	87	51	32	78	20	56	34	61	5	26	177	23	55
FBgn0002562	0	0	0	0	0	0	0	0	0	0	0	0	0	0	0
FBgn0002563	5	9	1	5	6	5	2	10	2	5	3	1	3	3	9
FBgn0002564	4	8	3	1	2	5	2	3	1	1	2	1	0	0	2
FBgn0002565	0	0	0	1	0	0	0	0	0	1	0	0	0	0	1
FBgn0002566	5533	3820	3022	2548	4077	3470	3188	3051	5925	3514	3400	2891	3096	2800	3389
FBgn0002567	8997	5933	6483	6065	7924	7143	6629	5613	8849	5987	7236	5861	5730	6510	5911
FBgn0002569	6	20	4	7	5	11	4	4	5	4	5	2	1	4	7
FBgn0002570	6	48	2	0	2	7	5	15	3	7	4	9	7	2	31
FBgn0002571	12	180	6	8	20	27	4	35	6	18	16	14	11	5	60
FBgn0002573	36	56	14	2	0	60	3	51	13	6	0	10	34	2	27
FBgn0002576	10	13	9	4	11	8	14	13	31	7	18	12	7	4	14
FBgn0002577	85	68	30	28	21	41	28	40	27	21	31	19	35	23	45
FBgn0002578	29	87	18	5	9	26	18	30	12	15	6	7	24	3	50
FBgn0002579	12868	36893	22543	16101	19655	28044	20626	46041	8678	22634	26211	21673	22399	18495	26189
FBgn0002590	6065	6739	6313	6551	7549	6997	5700	6863	7297	4962	5488	4479	5819	6116	5724
FBgn0002592	33	78	41	8	5	46	9	52	14	18	1	9	63	1	38
FBgn0002593	13399	18846	12697	14267	16577	16962	12182	23297	19710	15726	16177	13904	13013	12335	14935
FBgn0002609	35	120	22	3	1	71	20	78	16	37	1	16	36	1	81
FBgn0002622	26687	60123	45151	35592	38068	51450	36751	61302	15814	45309	48027	40530	41073	37280	43441
FBgn0002626	13124	21782	14401	13064	13945	18407	14417	21034	7691	15359	17666	14492	15406	14323	15554
FBgn0002629	138	234	203	99	29	140	39	148	46	95	10	52	236	30	91
FBgn0002631	45	181	173	53	3	122	24	96	32	56	3	22	198	16	70
FBgn0002632	5	35	1	2	1	10	5	16	0	4	0	3	10	1	24
FBgn0002633	134	254	153	48	4	219	45	183	50	84	8	44	225	11	138
FBgn0002638	23020	21318	21897	21495	28336	22925	19714	21725	22655	19254	20113	17236	18678	20954	19911
FBgn0002641	3446	3296	2960	2561	4791	3086	2587	3828	3525	2892	3069	2578	2567	2587	2753
FBgn0002643	2587	2497	3212	2643	2092	2671	3051	2760	1572	2434	2971	2395	2060	2609	2750
FBgn0002645	12896	8128	9134	7365	8057	8832	9158	7042	18067	8050	9717	7828	7050	7972	7583
FBgn0002673	8831	7362	7680	6509	7646	7673	7332	6808	9604	6712	7827	6418	6092	7073	6660
FBgn0002707	1671	1427	1634	1467	1604	1513	1422	1297	1747	1271	1639	1232	1261	1429	1356
FBgn0002709	23	17	22	7	18	22	21	13	21	27	12	15	18	20	27
FBgn0002715	1989	1331	1271	1309	1872	1408	1248	1134	1660	1227	1202	1018	1318	1376	1261
FBgn0002716	93	76	93	81	118	87	76	94	107	102	88	81	90	94	84
FBgn0002719	5267	5344	6106	5239	6918	5692	4449	4740	5835	4624	5171	4427	4606	5239	4469
FBgn0002723	1054	930	1026	941	1153	1089	988	1127	978	969	1087	847	818	1022	992
FBgn0002732	84	179	122	34	5	127	36	108	26	57	4	14	143	10	96
FBgn0002733	46	127	46	9	5	69	42	100	17	43	3	14	93	4	98
FBgn0002734	70	113	64	10	5	93	21	64	39	28	2	14	86	7	55
FBgn0002735	109	292	253	47	4	238	38	221	57	86	6	32	284	12	143
FBgn0002736	3665	4276	3614	3119	4934	4152	3581	4083	3290	3534	3811	3222	3256	3250	3618
FBgn0002772	307	1431	62	74	96	328	106	263	62	106	44	54	190	43	689
FBgn0002773	713	2876	128	149	325	784	225	618	196	212	99	125	271	109	1199
FBgn0002774	2430	1434	1678	1600	1805	1649	1466	1224	2516	1254	1433	1200	1371	1510	1343
FBgn0002775	3765	2608	2539	2308	3980	2914	2613	2827	3792	2356	2821	2278	2292	2349	2600
FBgn0002778	5796	3973	3970	3814	4977	4364	3961	3933	4893	3545	3930	3315	3529	3862	3769
FBgn0002780	49406	26856	28460	26156	33530	31750	29708	22730	46736	28358	29081	25097	27604	28193	29007
FBgn0002781	18698	20718	21004	20026	22388	20892	19932	24694	17166	17732	20683	16872	16155	18253	19293
FBgn0002783	13132	10785	14151	14188	12692	13172	13087	9894	11340	10363	12196	9822	11481	13199	11281
FBgn0002787	6552	6695	6456	5305	9426	6979	5451	6438	6960	5671	6343	5286	5526	5093	5432
FBgn0002789	126	707	14	11	27	116	22	140	12	70	25	31	56	8	366
FBgn0002791	4177	1987	2087	1954	4043	2316	2017	1861	3431	2154	2054	1688	1889	2007	1949
FBgn0002838	4	5	1	1	3	1	2	1	1	1	0	1	5	1	5
FBgn0002842	0	0	0	0	0	0	0	0	0	2	0	0	0	0	0
FBgn0002855	0	0	0	0	0	0	0	0	0	0	0	0	0	0	0
FBgn0002856	0	0	0	0	0	0	0	0	0	0	0	0	0	0	0
FBgn0002862	0	0	1	0	0	0	0	0	0	0	0	0	0	0	0
FBgn0002863	0	0	0	0	0	0	0	0	0	0	0	0	0	0	0
FBgn0002865	0	0	0	0	0	0	0	0	0	0	0	0	0	0	0
FBgn0002868	41	119	70	44	37	74	37	53	9	131	105	101	28	31	82
FBgn0002869	0	0	0	0	0	1	0	0	0	0	0	0	0	0	0
FBgn0002872	6634	3520	4238	4183	4104	4257	4472	3013	6054	3587	4315	3346	3545	4260	3649
FBgn0002873	19777	7801	12317	13587	10598	10400	14095	6526	22112	9698	12349	9691	10235	13442	10444
FBgn0002878	5637	3761	4715	4498	5035	4728	4521	4188	6741	3429	4237	3307	3370	4260	3350
FBgn0002887	2954	1989	2055	1717	1927	2142	2005	1479	2964	1947	2374	1867	1850	1760	1883
FBgn0002891	2490	714	1235	1357	1675	1206	1349	843	2627	871	1058	849	954	1277	928
FBgn0002899	5038	3863	3362	2648	5340	3565	2557	3403	6026	3157	3313	2788	2925	2621	2846
FBgn0002901	3686	2416	2474	2255	3014	2652	2551	2228	3536	2298	2703	2144	2219	2260	2350
FBgn0002905	1056	346	442	396	567	446	414	324	1288	382	431	355	354	375	289
FBgn0002906	7217	3435	4334	4104	4674	4291	4425	3153	7771	3471	4257	3491	3482	4197	3849
FBgn0002909	0	0	0	0	0	0	0	0	0	0	0	0	0	0	0
FBgn0002914	7921	6734	5926	5416	6452	6636	6264	6035	5745	6173	6752	5633	5347	5230	5943
FBgn0002917	30	50	10	3	3	14	7	11	13	4	1	0	22	5	22
FBgn0002921	21850	16779	21921	17736	14655	18684	20486	17256	23144	14625	19967	15557	15749	19343	17002
FBgn0002922	3	7	1	0	0	7	3	5	2	1	1	1	2	0	5
FBgn0002924	5690	5660	5578	6102	7011	5708	4676	5216	3994	4765	5173	4308	4900	5143	4671
FBgn0002926	20	11	12	11	8	12	16	11	16	6	15	12	15	8	7
FBgn0002930	3	17	1	2	2	2	4	6	3	0	1	1	0	0	10
FBgn0002931	25	42	9	22	6	14	8	21	2	14	2	4	40	9	19
FBgn0002932	2485	1932	2367	1816	2184	1777	2144	1604	3356	2079	1829	1613	1938	1841	2067
FBgn0002933	0	1	0	0	0	0	0	0	0	0	0	0	0	0	0
FBgn0002936	0	0	0	0	0	0	0	0	0	0	0	0	0	0	0
FBgn0002937	0	3	1	0	2	1	0	0	0	0	0	0	2	0	2
FBgn0002938	0	2	1	1	0	3	2	0	0	0	0	0	1	1	2
FBgn0002939	4	10	0	0	2	3	1	11	3	1	0	1	3	0	4
FBgn0002940	2	1	0	0	0	0	0	0	1	0	1	2	0	0	1
FBgn0002941	2	14	1	2	0	10	6	8	1	3	0	2	6	1	8
FBgn0002945	213	312	141	136	26	182	49	196	35	84	15	42	229	25	189
FBgn0002948	6377	5429	5195	3921	7522	5912	4446	5564	8305	4412	5076	4244	4183	3925	3736
FBgn0002962	8810	8799	7498	5461	14986	7944	6226	10543	16280	7575	6723	6285	6113	5674	7723
FBgn0002973	5183	3300	3778	4004	5191	4030	4299	3862	5638	3158	4122	3238	3314	3997	4349
FBgn0002985	76	151	82	88	15	98	22	58	20	60	6	31	148	20	82
FBgn0002989	1460	1530	1601	1367	1491	1783	1402	1310	1699	1426	1575	1299	1315	1418	1276
FBgn0003002	52	87	48	133	14	58	19	31	4	26	8	9	84	29	63
FBgn0003008	1157	1060	915	852	1093	1058	855	1071	1014	898	958	844	771	964	1040
FBgn0003009	5	5	3	3	9	10	13	5	8	8	10	8	2	7	3
FBgn0003011	0	0	0	0	0	0	0	0	0	0	0	0	0	0	0
FBgn0003015	49042	18930	29743	24271	39693	24385	27620	18794	56975	22692	25759	21715	22674	25861	25357
FBgn0003016	3887	3013	3874	3416	2714	3733	3755	2826	2956	2970	3760	2962	2912	3388	3093
FBgn0003023	20434	11391	12995	13200	14663	14375	12805	10686	21334	10928	13243	10472	10909	13049	11105
FBgn0003028	11637	15640	15451	12536	10838	15802	14383	17404	7205	14293	16947	13576	11987	13162	13013
FBgn0003034	0	0	0	0	0	0	0	0	0	0	0	0	0	0	0
FBgn0003041	14460	7734	8032	6534	13324	8142	7274	6998	16940	6951	8333	6777	7105	6657	7044
FBgn0003042	2971	1722	1904	1606	2775	2044	1972	2219	4115	1874	1934	1616	1513	1675	2029
FBgn0003044	10553	7581	8859	7843	6988	8664	8243	6852	9620	7311	8694	7157	7019	7501	7015
FBgn0003046	1	1	0	0	0	0	0	1	0	0	0	0	2	1	2
FBgn0003048	4934	2309	3997	3512	3070	3341	4321	2328	4910	2500	3719	2763	2636	3782	2662
FBgn0003053	165	337	280	162	94	263	276	336	175	178	211	176	230	165	230
FBgn0003057	38	222	2	0	9	48	8	62	0	28	10	16	32	0	125
FBgn0003060	40	16	1	2	4	8	2	10	1	1	1	1	4	0	27
FBgn0003062	2421	4767	4400	4312	4399	4596	3235	5334	2463	3881	3807	3370	3788	3632	4122
FBgn0003065	6	107	7	20	26	51	7	13	16	4	3	4	24	8	56
FBgn0003067	0	0	0	0	0	0	0	0	0	0	0	0	0	0	0
FBgn0003068	16	19	12	14	25	17	10	18	5	22	22	13	13	13	18
FBgn0003071	4839	5262	6144	5767	7269	6093	4651	5808	7299	4837	5941	4741	4678	5800	4861
FBgn0003074	9116	6389	4714	4010	8153	6924	4309	5758	10143	5305	6143	5074	5114	3509	4225
FBgn0003076	7647	5715	4645	4503	11862	5621	4188	5816	8702	4659	5253	4313	4711	3932	4582
FBgn0003079	5168	4150	4132	3901	4801	4467	4066	3755	4859	3832	4322	3578	3618	3907	3807
FBgn0003082	1158	1664	1165	763	1587	1332	831	1581	1866	1220	1282	1071	1077	701	914
FBgn0003086	7	2	0	0	0	0	0	0	7	0	0	0	0	0	0
FBgn0003087	8169	9206	8164	6340	8017	8423	7928	7790	12753	8056	7798	6890	7785	7408	8241
FBgn0003089	146	252	35	24	18	86	34	148	63	39	4	13	65	7	163
FBgn0003090	37	69	26	52	22	49	26	59	6	14	18	27	25	4	62
FBgn0003091	14	14	1	3	3	6	1	5	2	1	2	0	1	0	11
FBgn0003093	1340	1191	1440	1268	1085	1469	1437	1285	970	1135	1335	1165	977	1280	1159
FBgn0003114	1394	2475	1935	1656	1875	2281	1906	2336	1203	2052	2250	1823	1898	1853	2041
FBgn0003116	1252	1349	1203	1096	1781	1426	1151	1288	1619	1166	1244	1080	1124	1127	1158
FBgn0003117	71	107	57	24	2	80	21	57	38	23	1	11	71	4	41
FBgn0003118	756	487	468	394	406	549	506	485	511	407	410	369	412	417	530
FBgn0003124	35391	24903	24838	22750	32494	27537	24980	22391	32221	23884	27186	22576	23490	23515	24632
FBgn0003129	9	14	5	1	0	4	1	5	5	1	0	0	1	1	4
FBgn0003130	2	16	4	0	1	4	3	6	2	1	1	1	6	0	10
FBgn0003132	2	2	2	1	0	2	1	0	0	0	1	1	0	0	1
FBgn0003134	6893	3979	4554	4168	5819	4352	4306	3688	6436	3931	4377	3774	3701	4378	4325
FBgn0003137	310	510	66	28	37	216	69	343	81	75	17	26	94	23	272
FBgn0003139	4696	3761	3643	3057	5502	4070	3619	4401	3155	3432	3952	3250	3119	3125	3675
FBgn0003140	1	0	0	0	0	0	0	0	0	0	0	0	0	0	0
FBgn0003141	2529	1881	1856	1918	2189	2010	1974	1595	2505	1991	1857	1636	1912	1975	2076
FBgn0003145	27	51	22	67	9	23	7	5	3	13	3	10	43	21	32
FBgn0003149	197	484	30	21	67	149	52	143	46	27	25	16	62	15	275
FBgn0003159	7841	2849	4314	4354	4696	4129	4673	3167	7556	3265	3966	3009	3144	4433	3477
FBgn0003162	78	91	50	43	91	67	60	68	57	39	67	39	45	32	69
FBgn0003165	9234	10077	13328	11461	9846	11969	13633	12387	7876	10929	13213	10589	9152	11864	11323
FBgn0003169	8812	5194	5166	4812	7531	5426	5672	6092	10590	4747	5204	4246	4609	5539	5238
FBgn0003174	31	34	11	9	3	32	13	18	2	7	1	4	15	14	36
FBgn0003175	3127	2568	3751	3451	2465	3287	3386	2773	2076	2364	3127	2396	2458	3176	2278
FBgn0003187	10431	4356	4650	4635	9523	5323	5094	4397	10624	4825	4810	4114	4391	4876	4843
FBgn0003189	2212	1438	1841	1891	2309	1740	1593	1431	2099	1421	1683	1336	1316	1632	1281
FBgn0003204	7176	5858	5640	4739	8733	6157	4528	5841	9180	5396	5660	4764	4897	4476	4730
FBgn0003205	8174	8693	6747	5109	7813	7433	6861	7882	6442	7014	7090	6169	6434	5904	6931
FBgn0003206	2894	1915	2038	1868	2856	2411	2140	2019	3291	1919	1989	1749	1907	1890	2102
FBgn0003209	2786	1803	2004	1692	1738	2058	1708	1458	3023	1653	1919	1536	1604	1823	1544
FBgn0003210	5524	4610	5663	4656	5915	5218	5123	4226	6751	4382	5451	4267	4141	4649	4635
FBgn0003218	4666	4095	4668	3698	5636	4659	3575	4666	4903	3643	4169	3456	3079	3869	3028
FBgn0003227	842	646	673	407	1419	694	445	659	1409	529	506	457	515	457	412
FBgn0003231	15747	11846	12522	12318	15291	13033	12582	11611	18139	12167	12631	10688	10823	12004	12645
FBgn0003248	1	0	3	2	2	0	3	1	2	1	0	2	2	6	1
FBgn0003249	0	0	0	0	0	0	0	0	0	0	0	0	0	0	0
FBgn0003250	5	24	9	5	2	20	4	8	3	10	3	4	12	6	6
FBgn0003254	550	997	438	132	32	602	141	636	260	277	33	113	613	55	519
FBgn0003255	3	2	1	0	0	1	2	0	0	0	2	0	0	0	1
FBgn0003256	6691	7624	5424	4049	6450	6856	5899	7738	7881	6792	6134	5482	5055	4539	6157
FBgn0003257	2082	2376	2694	2898	3158	2859	2734	2712	2477	2368	2418	2202	2179	2634	2660
FBgn0003261	28289	32050	31472	30702	33568	35418	32277	34572	28367	29813	31318	26373	29326	26474	32190
FBgn0003267	2	1	1	2	1	3	1	0	3	1	2	0	0	0	3
FBgn0003268	8259	3178	4279	4185	5855	4122	4170	3243	9614	3449	3812	3164	3484	3986	3657
FBgn0003270	15	57	35	59	69	13	9	40	15	57	4	16	63	73	44
FBgn0003274	16165	31198	18698	15522	29099	24876	17080	53610	22110	20888	24539	20124	18100	16259	24468
FBgn0003275	716	2079	1400	1268	936	1652	1200	1976	323	1394	1380	1215	1521	1173	1590
FBgn0003277	15848	7552	10897	10947	9269	9916	11370	6856	15217	7311	9201	7398	8069	10860	8700
FBgn0003278	1977	827	942	990	1110	958	869	538	1543	735	903	734	925	782	707
FBgn0003279	29541	28960	31782	34611	40151	33099	27577	42638	29415	26000	30747	24321	18247	27126	22922
FBgn0003285	752	425	433	466	348	526	325	465	612	306	585	400	475	531	686
FBgn0003292	3152	1826	2090	1801	2318	1999	1861	1783	2617	1482	2048	1547	1674	1980	1742
FBgn0003295	4	0	2	3	2	3	0	3	2	0	2	0	4	1	2
FBgn0003300	33	106	68	84	19	40	20	64	14	42	6	16	81	30	61
FBgn0003301	789	709	1061	1123	875	840	792	837	798	600	778	593	673	1068	763
FBgn0003302	601	511	588	582	711	611	529	701	845	523	506	505	443	572	586
FBgn0003308	24	59	33	35	6	27	12	18	15	19	2	7	57	12	34
FBgn0003310	5241	4184	5175	4433	4933	4987	5279	4669	4543	4346	5374	4363	3979	4542	4734
FBgn0003312	20	35	17	13	6	16	4	15	14	13	1	12	25	4	12
FBgn0003313	0	0	0	0	0	0	0	0	0	0	0	0	0	0	0
FBgn0003317	5421	4242	3859	2935	4229	3830	3679	4203	6523	3147	4076	3245	3061	3474	3233
FBgn0003319	1	3	3	1	1	0	0	3	1	0	1	0	1	3	2
FBgn0003321	5946	3807	4397	3796	5030	4708	4313	3797	6113	3628	4310	3549	3662	3771	3965
FBgn0003326	193	297	175	96	10	132	31	141	51	60	11	28	203	21	90
FBgn0003328	113	145	46	39	49	86	30	132	52	54	35	56	49	20	77
FBgn0003330	1396	2150	2228	1991	3049	2419	1923	2854	1572	2068	2101	1773	1661	1920	1954
FBgn0003334	7699	5434	5834	4756	6662	6293	5797	5907	6878	5217	6398	5111	4539	4952	5034
FBgn0003339	71	56	19	3	3	31	8	34	28	15	1	5	34	3	37
FBgn0003345	1063	909	410	410	537	671	509	749	492	558	440	385	591	363	655
FBgn0003346	9252	6450	6834	7189	9033	7236	6424	5324	7129	5888	6614	5482	6489	6895	5963
FBgn0003353	612	230	246	186	237	272	197	166	434	235	237	215	209	187	164
FBgn0003356	4	7	0	0	0	1	0	3	0	1	0	0	1	0	6
FBgn0003357	2	15	0	0	0	0	0	7	0	0	1	0	0	0	12
FBgn0003358	5	19	0	0	1	2	1	3	0	0	0	1	0	2	7
FBgn0003360	42675	60062	51821	44113	57734	55917	45861	59835	32167	52675	55777	47025	48316	47461	53817
FBgn0003366	4	9	1	0	0	4	1	3	1	0	1	0	0	0	1
FBgn0003371	6913	8288	8202	6726	6192	8298	7938	9088	4672	7611	7963	6643	6873	7189	8237
FBgn0003372	0	0	0	0	0	0	0	0	2	0	0	0	0	0	1
FBgn0003373	0	0	1	0	0	0	0	0	0	1	0	1	0	0	0
FBgn0003374	0	0	0	0	0	0	0	0	9	0	0	0	0	1	0
FBgn0003375	0	0	0	0	0	0	0	0	0	0	0	0	0	0	0
FBgn0003377	0	0	0	0	0	0	0	0	0	0	1	0	0	0	0
FBgn0003378	0	0	0	0	0	0	0	0	0	0	0	0	0	0	1
FBgn0003380	24	27	3	3	1	16	5	6	5	3	2	1	5	2	22
FBgn0003382	17	29	11	3	3	17	5	18	1	3	0	1	7	2	42
FBgn0003386	17	33	1	0	5	12	2	4	6	0	2	4	2	2	14
FBgn0003388	12	16	8	3	6	15	10	16	8	6	4	2	2	7	10
FBgn0003390	23	26	33	17	24	19	12	19	18	14	26	10	16	13	32
FBgn0003391	7229	4112	5216	4384	4320	4695	5547	4100	8064	3385	5147	3789	3960	4955	4077
FBgn0003392	6920	3705	4464	4564	5459	4589	4659	3511	6515	3687	4639	3660	3694	4517	4037
FBgn0003396	3309	1217	1975	2020	1391	1927	2566	1355	2611	1393	1998	1527	1347	2224	1543
FBgn0003401	2994	1925	1719	1485	3730	1951	1719	2001	3453	1756	1602	1509	1649	1472	1657
FBgn0003410	8224	7402	7568	6641	8732	8004	7212	8250	7451	6794	7770	6324	5804	6430	7008
FBgn0003411	40	101	63	111	20	69	14	54	25	64	6	23	90	44	63
FBgn0003415	19635	8403	13171	13034	10208	12250	14452	8477	17717	9197	11684	9327	9191	13219	9347
FBgn0003416	5953	3760	3926	3227	4461	4081	4118	3459	7496	3560	4398	3480	3041	3533	3580
FBgn0003423	7061	4177	3720	3381	7858	4356	3945	4514	7654	3860	4349	3652	3395	3389	3482
FBgn0003429	26	65	2	3	7	15	5	18	7	1	6	5	4	3	43
FBgn0003430	96	246	139	125	28	141	36	92	24	102	16	48	247	28	85
FBgn0003435	347	233	143	110	129	187	132	194	221	128	138	105	155	106	232
FBgn0003444	4677	1761	2027	2067	3146	2039	2137	1709	4964	1788	1843	1541	1769	2162	1957
FBgn0003447	6343	10267	8441	6486	6891	9121	7937	10160	4678	8620	9207	7834	7383	7029	8505
FBgn0003448	95	200	137	80	37	131	26	96	38	98	11	31	149	40	101
FBgn0003449	2505	3884	3310	3184	2996	3699	2961	3815	1388	3141	3278	2738	3178	3232	3118
FBgn0003450	320	569	443	370	602	469	371	637	329	387	408	359	417	386	374
FBgn0003459	5710	2569	2954	3045	4231	3197	3170	2716	6858	2832	2921	2520	2709	3197	2947
FBgn0003460	27	46	17	11	1	22	6	24	6	13	1	4	22	2	30
FBgn0003462	5872	10440	7936	7623	9833	9901	7472	11723	7088	8661	8678	7211	7568	7565	7731
FBgn0003463	39	132	60	49	10	51	10	52	5	20	9	14	50	23	71
FBgn0003464	3457	4843	5461	4170	4146	5122	3276	4811	2445	3664	4701	3770	3629	3686	3262
FBgn0003475	7154	5296	7354	6598	5739	6756	7658	5386	7133	5648	7183	5730	5197	6110	5433
FBgn0003479	1368	1618	1407	1506	2060	1671	1304	1685	1611	1337	1484	1241	1453	1420	1425
FBgn0003480	1014	1192	932	734	1871	1125	807	1324	1449	863	1041	830	880	796	831
FBgn0003482	485	612	524	337	765	611	439	838	478	490	522	462	463	381	514
FBgn0003483	13973	6317	7823	7276	9968	7960	8539	5995	17774	6762	8248	6651	6614	7889	7525
FBgn0003486	47	106	52	79	26	44	8	34	10	31	11	16	63	33	32
FBgn0003495	4732	3572	4247	3516	3150	4259	4311	3440	3203	3362	4236	3295	3352	3575	3625
FBgn0003499	22	29	6	3	0	10	1	10	5	1	2	3	7	1	16
FBgn0003502	14954	9753	10626	9428	11368	11184	11316	10012	14443	9990	11522	9528	9088	10060	10221
FBgn0003507	388	355	291	287	181	344	261	260	251	189	260	199	299	178	240
FBgn0003510	0	0	0	0	0	0	0	0	0	0	0	0	0	0	0
FBgn0003511	0	0	0	0	0	0	0	0	0	0	0	0	0	0	0
FBgn0003512	1482	2216	2073	2003	2873	2305	1577	2771	1362	1686	1777	1567	1575	1729	1823
FBgn0003513	10	17	6	0	2	6	1	5	1	6	0	2	6	1	14
FBgn0003514	3175	2873	2820	2777	3172	2964	2704	2870	2767	2547	2599	2302	2504	2713	2807
FBgn0003515	27	14	5	12	21	14	5	4	30	2	7	5	16	6	17
FBgn0003517	11841	22214	29386	30145	25126	25880	18935	27494	30303	19110	22770	17779	14011	28109	18089
FBgn0003520	10323	8836	9846	8026	6641	8758	10161	7694	10945	8253	9915	8020	8035	8351	8452
FBgn0003525	20165	23222	22652	16954	19147	24412	21392	23305	20218	20401	23029	19387	17027	18862	20400
FBgn0003527	876	1059	860	759	777	1097	717	948	1070	1032	1032	874	864	784	846
FBgn0003545	6347	5244	4760	4302	6725	5438	4708	5403	5447	4576	4869	4022	4278	4107	4649
FBgn0003557	7329	4822	6056	5740	7262	5796	5752	4866	8490	4702	5467	4456	4471	5339	4593
FBgn0003559	1192	991	1145	915	952	1006	950	1019	1141	796	1113	873	850	1069	948
FBgn0003567	8765	8222	8041	7462	8061	7197	8033	7228	8112	7165	8016	6617	7423	7778	8215
FBgn0003575	4598	4274	5140	4476	3860	4749	4850	3876	4879	4190	5045	4111	4251	4605	4549
FBgn0003598	15066	9923	12008	11432	13630	11960	12035	8489	13732	9545	11314	9145	9932	11174	9860
FBgn0003607	7498	12675	10886	9183	8663	11160	9531	11209	5078	10424	10481	9161	10052	9475	10647
FBgn0003612	20081	11184	12181	11582	14705	12891	12610	11115	22579	10984	12034	10005	10418	11499	10926
FBgn0003638	4081	4547	5605	4962	4341	5008	4632	4719	3578	3792	4684	3829	4084	5091	4263
FBgn0003651	37	61	26	5	1	30	9	41	13	12	2	7	17	4	36
FBgn0003654	692	804	742	865	812	992	870	892	820	792	1091	787	638	743	647
FBgn0003655	17335	13720	14532	13963	19512	15910	14563	14309	19340	13510	15499	12610	11946	13984	13000
FBgn0003656	8798	5322	7516	7254	6275	6882	7391	5104	8077	5304	6797	5388	5568	7342	5614
FBgn0003660	3527	4726	3702	3227	4029	4452	3655	5038	2258	3894	3918	3359	3690	3464	4287
FBgn0003676	15491	19778	16811	14421	22389	18366	12168	21153	20943	15755	17167	14422	14991	14456	14105
FBgn0003683	124	377	234	230	406	258	33	322	23	775	134	101	303	377	592
FBgn0003687	3074	2614	2898	2754	3121	3111	2704	2514	3033	2474	2744	2317	2470	2539	2482
FBgn0003701	13369	5568	6812	6924	8765	7132	7833	4640	14306	5971	7003	5843	6315	6728	6359
FBgn0003710	16	9	4	1	4	5	4	5	4	7	5	2	5	5	13
FBgn0003714	942	1948	1546	1368	1490	1686	1461	2171	765	1532	1635	1342	1208	1210	1503
FBgn0003716	4634	3171	3505	2939	3386	3483	3619	3344	5796	2797	3410	2865	2835	3246	3061
FBgn0003719	42	152	99	77	36	82	11	64	15	66	23	30	117	45	66
FBgn0003720	15	136	76	56	28	53	10	37	7	66	13	30	80	29	60
FBgn0003721	19928	16810	15276	13328	16956	16345	16612	14323	24653	15301	17162	14165	14257	14428	15555
FBgn0003731	242	307	153	107	27	173	56	170	86	110	26	45	161	42	146
FBgn0003733	7018	3626	3935	3251	5636	3927	3490	3342	5403	3032	4151	3190	3444	3654	3277
FBgn0003741	221	276	237	229	257	286	229	230	191	231	244	217	259	230	293
FBgn0003742	2103	1345	1409	1455	2920	1540	1686	1769	2678	1484	1507	1231	1210	1538	1653
FBgn0003744	5533	4781	4382	3966	5565	5302	3863	4710	5858	4452	4724	3904	4050	3795	3872
FBgn0003747	0	1	1	0	1	1	1	0	0	0	0	1	0	1	1
FBgn0003748	3806	1933	1813	1688	2391	2147	1958	1644	3146	1800	2230	1745	1692	1939	2073
FBgn0003751	225	199	156	139	189	194	157	164	248	176	185	165	169	176	149
FBgn0003861	1	0	0	0	0	0	0	0	0	0	0	1	0	0	0
FBgn0003862	8727	2514	3372	3433	3070	3610	4258	2394	7094	2652	3683	2785	2814	3823	2465
FBgn0003863	10	49	0	1	0	4	1	15	0	4	0	3	1	1	14
FBgn0003865	7	48	27	32	29	23	8	21	6	28	5	15	48	41	25
FBgn0003866	294	329	203	148	105	264	91	210	189	133	75	81	298	93	224
FBgn0003867	11	28	3	0	5	9	3	12	10	5	2	1	5	0	18
FBgn0003870	9342	5971	5855	5481	6727	6525	5872	5584	8774	5638	6312	5325	5013	5199	5274
FBgn0003882	5530	3361	3684	3885	5174	4148	3959	3156	6651	3333	3497	2939	3452	3954	3609
FBgn0003884	56705	81893	82044	77240	87806	76092	61014	75010	65978	69282	72182	61719	67780	70737	68540
FBgn0003885	3184	3848	4066	4124	4076	3646	3286	3592	3542	3424	3424	3072	3497	4018	3590
FBgn0003886	55	90	9	6	12	27	10	31	10	16	4	5	15	4	59
FBgn0003888	478	925	215	88	57	373	166	711	145	254	33	102	298	47	766
FBgn0003889	1	0	2	1	0	1	0	2	3	0	0	3	0	2	1
FBgn0003890	31	153	17	15	24	37	19	48	22	17	8	11	30	12	67
FBgn0003891	11708	5646	7712	6828	5601	7540	8768	4700	12536	6274	8549	6662	5761	7374	6178
FBgn0003892	212	317	173	140	14	188	53	186	54	71	24	41	167	49	145
FBgn0003896	64	129	43	16	10	92	9	96	19	42	6	10	55	4	68
FBgn0003900	46	185	83	148	19	99	24	63	6	90	19	51	183	47	99
FBgn0003916	0	6	6	3	0	5	2	5	1	5	6	6	7	1	5
FBgn0003920	7	21	15	9	9	21	23	33	14	18	15	14	13	9	13
FBgn0003922	0	0	0	0	0	1	1	0	0	0	0	0	0	1	0
FBgn0003923	0	1	0	0	1	1	0	0	0	1	1	0	0	0	0
FBgn0003926	0	0	0	0	0	0	0	0	0	0	0	0	0	0	0
FBgn0003930	2	6	18	11	10	23	19	26	6	17	12	11	10	19	19
FBgn0003931	1	2	2	0	0	1	2	2	0	5	2	0	3	5	3
FBgn0003933	6	26	9	4	18	22	4	23	13	15	16	19	24	3	16
FBgn0003934	7	38	17	9	18	32	27	37	16	31	26	29	21	17	33
FBgn0003935	0	6	2	0	0	5	3	7	7	1	5	4	7	2	5
FBgn0003936	0	0	0	0	1	0	0	0	0	0	0	3	1	0	1
FBgn0003938	2	3	5	1	1	0	3	0	3	1	2	2	2	0	0
FBgn0003941	22911	28067	20888	18797	19545	25904	19358	26657	17125	22060	24409	20380	21474	17766	21669
FBgn0003942	25952	39325	26058	22657	31871	31971	25320	41136	26190	29076	31677	26588	26365	24226	30665
FBgn0003943	13805	13112	11698	10172	21015	12166	9874	10307	13082	11475	12531	10046	11717	10610	11671
FBgn0003944	36	90	32	15	6	48	10	58	12	21	1	8	54	5	40
FBgn0003950	191	182	235	214	237	231	182	213	213	156	204	149	176	195	157
FBgn0003961	0	0	0	0	0	0	0	0	0	0	0	0	0	0	0
FBgn0003963	632	391	466	442	308	496	360	339	552	347	358	319	405	340	304
FBgn0003964	5303	3863	5221	4695	6021	5080	4512	4723	5372	3728	4458	3505	3301	4377	3660
FBgn0003965	4	38	0	2	6	14	4	10	4	0	0	4	5	1	13
FBgn0003969	6312	2901	3703	3668	5571	3680	4038	3551	6815	3225	3277	2811	2922	3692	3770
FBgn0003975	4	9	5	2	1	7	3	6	2	1	0	2	5	0	11
FBgn0003977	1672	1239	1936	2003	1565	1727	1880	1136	1972	1184	1399	1186	1380	1804	1367
FBgn0003978	664	991	872	889	914	919	833	986	728	893	836	704	863	814	777
FBgn0003979	1	0	0	1	0	1	0	0	0	1	0	0	1	0	0
FBgn0003980	0	0	0	2	0	0	0	0	0	0	0	0	0	0	0
FBgn0003983	0	0	0	0	1	0	0	0	0	0	0	1	0	0	0
FBgn0003984	275	217	340	223	179	230	281	143	297	186	209	147	215	244	218
FBgn0003996	35	75	59	53	17	64	31	48	38	34	42	35	68	83	86
FBgn0003997	386	308	248	175	284	380	320	432	336	255	360	289	244	223	337
FBgn0004003	23	106	13	1	6	23	6	75	9	26	1	8	20	1	78
FBgn0004034	10	29	0	0	6	10	0	9	0	5	2	4	4	0	23
FBgn0004045	1	0	0	19	0	0	0	0	0	0	0	0	1	0	0
FBgn0004047	6	8	5	7	6	12	8	11	10	2	11	3	8	10	4
FBgn0004049	6902	3806	4537	4395	4026	4629	4682	3647	5898	4007	4747	3828	3806	4373	4118
FBgn0004050	2954	2748	3565	3258	3987	3300	2950	3236	2073	2727	3315	2707	2560	3020	2808
FBgn0004052	27	399	257	183	51	219	35	91	0	179	50	94	282	107	223
FBgn0004053	25	118	80	65	65	79	21	45	28	87	25	49	85	62	67
FBgn0004054	5	22	9	21	14	7	4	6	2	22	3	17	17	18	6
FBgn0004055	860	811	917	641	580	798	702	744	853	620	840	671	598	864	735
FBgn0004057	281	209	201	285	399	211	184	247	405	183	190	181	194	206	192
FBgn0004066	9635	14159	11989	10167	17730	12761	10652	16793	8874	11630	12012	10314	9956	10358	12451
FBgn0004087	720	1490	836	523	1093	1173	716	1540	869	899	1075	860	884	609	948
FBgn0004101	1739	1365	1585	1551	1815	1609	1540	1503	1522	1405	1586	1286	1102	1451	1516
FBgn0004102	40	65	47	18	12	31	14	37	18	28	5	16	45	14	46
FBgn0004103	11152	11935	11735	9673	10646	12359	11151	10916	12394	11032	12295	10366	10945	10714	11668
FBgn0004106	9281	8729	7891	7207	8477	8588	7528	7601	7067	7833	8071	6869	7987	7256	7894
FBgn0004107	8194	5334	4819	4937	6597	5960	5351	4580	9116	5300	5721	4771	5391	4779	5309
FBgn0004108	1865	2496	2332	1740	1410	1956	1739	2152	1615	1244	1576	1283	1778	1947	1972
FBgn0004110	25	46	39	20	4	30	10	19	8	13	5	7	50	0	13
FBgn0004117	218	927	46	53	84	256	76	181	47	69	38	44	109	29	489
FBgn0004118	40	34	10	10	5	17	3	7	17	4	2	6	18	3	23
FBgn0004132	702	1732	1342	1087	989	1468	1191	1781	242	1103	1322	1059	1315	1143	1364
FBgn0004133	33	84	17	11	5	39	9	64	12	20	7	11	27	6	43
FBgn0004143	11	119	37	56	54	33	4	57	8	87	12	35	81	49	41
FBgn0004167	3882	1796	3448	2910	1675	2636	3538	1737	3862	1926	2781	2120	2058	3137	1968
FBgn0004168	9	14	2	1	1	1	3	2	2	0	2	3	3	0	11
FBgn0004169	347	1561	69	97	117	356	105	385	42	114	41	84	134	50	749
FBgn0004170	22	56	25	34	43	19	8	16	14	37	3	19	51	22	19
FBgn0004171	0	0	0	0	0	0	0	0	1	1	0	0	0	0	0
FBgn0004172	0	0	0	0	0	0	0	0	0	0	0	0	0	0	0
FBgn0004173	0	0	0	0	0	0	0	0	0	0	0	0	0	0	0
FBgn0004174	0	0	1	0	0	1	0	0	0	0	1	0	0	0	1
FBgn0004175	0	0	0	0	0	0	0	0	0	0	0	0	0	0	0
FBgn0004177	19035	30215	28677	20170	19554	26343	26073	27279	11655	25279	26672	22881	25159	22809	27498
FBgn0004179	10828	8222	7786	7229	7617	8680	8477	7657	10815	7659	8378	7076	7696	7572	7781
FBgn0004181	0	0	0	0	0	0	0	0	0	0	0	0	0	0	0
FBgn0004183	19	47	38	27	28	56	41	62	31	56	33	40	36	35	42
FBgn0004185	2	8	8	2	4	8	9	32	9	10	6	11	27	6	14
FBgn0004186	7	22	16	4	2	17	13	23	10	22	16	15	10	8	20
FBgn0004187	8	31	6	10	9	21	16	27	3	15	14	14	24	7	19
FBgn0004188	0	0	1	0	0	1	1	0	0	0	0	0	1	0	0
FBgn0004189	0	7	4	6	1	5	3	10	0	3	2	6	4	7	7
FBgn0004190	0	3	3	3	0	3	1	1	0	2	0	0	1	3	2
FBgn0004191	6	17	18	10	9	19	25	33	13	7	16	13	17	13	19
FBgn0004192	18	31	56	13	47	44	52	28	27	41	41	33	19	39	36
FBgn0004197	40	49	9	0	2	27	8	43	4	16	2	0	12	1	44
FBgn0004198	43	83	16	4	2	28	10	47	8	14	1	12	19	6	55
FBgn0004227	5113	4502	4683	4261	4177	4856	4629	3682	5111	4030	4564	3860	4196	4045	4364
FBgn0004228	12	44	5	7	3	17	4	9	8	0	2	0	7	1	26
FBgn0004237	19143	15273	16580	15766	16206	16542	17098	13527	19413	14663	16559	13841	14867	15977	16348
FBgn0004240	0	1	3	0	0	0	0	0	0	0	0	0	1	0	0
FBgn0004242	49	101	2	4	11	29	11	19	11	6	2	4	11	4	55
FBgn0004244	30	33	3	0	2	4	6	9	6	2	2	3	12	1	22
FBgn0004359	1117	1743	1785	1584	1602	1795	1385	1914	767	1624	1918	1522	1427	1479	1491
FBgn0004360	26	21	18	2	0	21	6	19	11	13	1	2	14	0	11
FBgn0004362	42121	50389	43598	34880	41787	48284	42772	43665	19472	43702	45073	39418	41591	38481	45559
FBgn0004363	33394	59434	44100	36036	49484	50155	38659	59874	12776	45507	46998	39907	42127	35357	44696
FBgn0004364	174	271	149	97	15	187	36	200	54	64	5	29	144	18	123
FBgn0004367	2914	1018	1323	1260	2453	1261	1059	1077	3516	1056	1114	891	1052	1129	843
FBgn0004368	4358	2881	4271	3698	3915	3621	4094	3421	5830	2832	4342	3187	2927	4298	3146
FBgn0004369	2161	1533	1643	1478	1252	1783	1790	1478	2132	1418	1861	1524	1352	1464	1500
FBgn0004370	5033	2091	3030	3382	4275	2658	3453	2703	5792	2132	2674	2093	2279	3440	2751
FBgn0004372	0	2	0	2	2	2	0	0	2	0	1	1	0	1	1
FBgn0004373	13916	7425	10166	9052	7753	9066	10774	7003	17547	7667	9810	7958	7389	9296	7774
FBgn0004374	1918	1766	2154	1963	3298	1980	1359	1932	2344	1469	1720	1384	1560	1819	1360
FBgn0004378	7152	3522	4316	4273	6486	4460	4493	3113	6721	3417	4155	3404	3805	4413	4049
FBgn0004379	6854	4701	5021	4963	5989	5080	4973	4170	5617	4514	5132	4249	4830	4839	4668
FBgn0004380	2615	1236	1259	1340	2441	1466	1447	1385	2448	1117	1248	1043	1187	1391	1535
FBgn0004381	4272	2856	2498	2058	4222	2968	2102	3057	4802	2587	2711	2351	2207	2032	2209
FBgn0004387	4510	3677	4687	3633	3888	4111	4151	3449	5785	3485	4246	3409	3361	3857	3714
FBgn0004389	28	564	317	202	148	314	48	172	10	448	115	210	369	208	288
FBgn0004390	7766	4817	5839	5542	5671	5752	6279	4731	8064	4883	5846	4693	4293	5519	5388
FBgn0004391	4345	2108	3190	3227	4003	2838	2669	1999	5045	2004	2426	1982	2367	2906	1979
FBgn0004394	114	206	128	55	17	116	26	92	37	58	6	25	164	7	91
FBgn0004395	3883	3597	3163	2960	4261	3154	3503	3684	5351	3120	3298	2868	3144	3109	3807
FBgn0004396	420	275	229	171	229	302	297	254	480	247	267	221	208	152	225
FBgn0004397	2051	2417	2970	2791	3027	2921	2290	2625	813	2211	2684	2073	1996	2568	2030
FBgn0004400	1913	1396	976	791	1958	1241	1125	1310	1343	1122	1153	1064	1133	943	1201
FBgn0004401	18733	21072	23041	21578	17380	22325	23323	19523	18335	19738	22922	18952	20013	20500	21665
FBgn0004403	8887	14688	11699	11022	10453	13796	10760	16435	6287	11425	12368	10026	10009	10457	11241
FBgn0004404	3117	3194	2322	2248	3908	2768	2121	3435	2396	2288	2687	2160	2023	2019	2338
FBgn0004406	2939	2337	2798	2828	3543	2775	2367	2386	3115	2054	2483	2059	2165	2624	2114
FBgn0004407	0	0	0	0	0	0	0	0	0	0	0	0	0	0	0
FBgn0004414	0	0	2	0	0	0	0	0	0	0	0	1	0	0	0
FBgn0004419	144654	100266	82810	74669	93207	97390	90889	80689	83751	101649	104259	88302	92749	80660	94103
FBgn0004425	6	8	0	0	0	2	0	2	0	0	0	0	0	0	1
FBgn0004426	0	1	0	0	0	0	0	0	0	0	0	0	0	0	1
FBgn0004427	12	25	0	0	0	0	0	8	0	0	0	1	4	0	13
FBgn0004428	0	2	0	0	0	0	0	0	0	0	0	0	0	0	3
FBgn0004429	0	1	0	0	0	0	0	0	0	0	0	0	0	0	0
FBgn0004430	3	2	1	0	0	3	0	0	0	0	0	0	1	1	0
FBgn0004431	0	1	0	0	0	3	0	0	0	0	0	0	1	0	2
FBgn0004432	41384	52138	46377	41690	41278	50191	40613	50214	34463	45109	50527	41691	41331	43299	43693
FBgn0004435	123	116	73	54	94	80	65	50	115	69	38	67	70	42	110
FBgn0004436	4489	3466	3293	2995	3861	4038	3375	3040	3817	3460	3505	3126	3155	3284	3356
FBgn0004449	2351	1697	2004	1521	1107	1705	1891	1619	2137	1172	1959	1418	1454	1866	1414
FBgn0004456	90	127	24	33	12	60	14	84	30	38	6	10	46	16	73
FBgn0004463	1787	953	1128	1025	1813	1108	975	844	2225	865	988	862	1029	890	909
FBgn0004465	2153	3505	2618	2082	4146	3157	2118	4081	2669	2822	2755	2436	2240	2011	2465
FBgn0004507	19723	14209	16908	14900	18454	18048	15924	13806	20636	13347	17293	13613	13776	15671	13562
FBgn0004509	2929	3331	3509	2673	2806	3342	3227	3509	2953	2962	3524	2753	2700	3037	3168
FBgn0004510	2286	2674	2309	1895	2992	2686	1913	2865	2182	2256	2464	2043	1983	1848	2105
FBgn0004511	16	7	2	3	2	3	0	11	0	2	2	2	1	4	10
FBgn0004512	32	119	84	124	24	52	13	34	3	48	9	25	142	42	78
FBgn0004513	38	41	0	1	3	14	4	8	3	6	5	2	0	1	24
FBgn0004514	55	16	17	21	72	44	23	20	119	43	50	54	9	30	40
FBgn0004516	28	73	1	0	6	4	3	7	5	3	1	4	6	1	40
FBgn0004552	4	0	0	0	0	2	0	0	1	0	1	0	1	1	2
FBgn0004554	0	7	0	0	2	3	0	7	0	0	1	2	5	0	6
FBgn0004556	3005	2449	2267	2039	2706	2568	2092	2260	1189	2364	2365	2053	2163	2011	2166
FBgn0004567	69	99	46	12	3	56	12	52	24	21	1	9	82	4	40
FBgn0004569	206	220	127	108	147	143	125	165	110	134	119	91	144	81	121
FBgn0004573	6	4	5	3	2	5	8	3	7	2	1	2	6	3	0
FBgn0004574	2414	2755	2652	2481	4099	2936	2081	3224	2616	2239	2571	2113	2106	2321	2125
FBgn0004575	37	64	2	5	13	19	5	13	7	6	2	4	14	1	45
FBgn0004577	7	24	1	0	7	9	5	5	5	6	2	1	7	1	11
FBgn0004580	25	67	1	1	2	11	6	13	3	6	0	3	4	1	25
FBgn0004581	10	12	15	15	13	9	11	16	16	8	16	7	15	9	16
FBgn0004583	599	287	256	227	166	359	274	245	368	202	256	219	220	258	290
FBgn0004584	5498	5050	4757	4189	6541	5307	4379	4711	3358	4545	4758	4246	4505	4241	4326
FBgn0004587	9737	9494	10212	10896	9247	10752	9446	9101	9701	8332	9247	7637	8819	9401	9104
FBgn0004588	0	0	0	0	0	0	0	0	0	0	0	0	0	0	0
FBgn0004589	0	0	0	0	0	0	0	0	0	0	0	0	0	0	0
FBgn0004590	0	0	0	0	0	0	0	0	0	0	0	0	0	0	0
FBgn0004591	0	0	0	0	0	0	0	1	0	0	0	0	0	0	0
FBgn0004592	0	0	0	0	0	0	0	1	1	0	0	0	0	0	0
FBgn0004593	0	0	0	0	0	0	0	0	0	0	0	0	1	0	0
FBgn0004594	0	0	0	0	0	0	0	0	0	0	0	0	0	0	0
FBgn0004595	126	222	101	43	9	154	26	161	31	74	7	26	114	15	125
FBgn0004597	1612	1533	1470	1538	2016	1486	1262	1406	2049	1242	1309	1114	1433	1521	1335
FBgn0004598	18046	12502	15615	13921	14467	14737	14685	13481	19029	12029	15506	11993	11161	13970	11468
FBgn0004606	1865	1552	1809	1675	1269	1921	1727	1555	1800	1484	1703	1397	1401	1642	1579
FBgn0004607	251	195	62	45	65	145	50	138	155	57	29	38	94	15	146
FBgn0004611	6170	3597	4272	3885	4838	4031	4578	3421	8381	3538	4364	3586	3544	4095	3742
FBgn0004618	25	15	16	5	33	22	9	22	12	13	21	11	8	17	16
FBgn0004619	9	13	0	1	2	2	0	5	1	0	1	3	1	1	8
FBgn0004620	10	28	3	5	3	15	2	9	3	3	1	2	2	4	18
FBgn0004622	1	2	1	0	0	0	0	0	0	0	2	0	1	0	1
FBgn0004623	2	3	0	0	0	0	0	0	0	1	0	3	0	1	2
FBgn0004629	0	0	0	0	0	0	0	0	0	0	0	0	0	0	0
FBgn0004635	43	108	63	20	27	69	36	84	21	41	24	21	66	18	66
FBgn0004636	8011	8711	8834	6935	7849	8841	9045	8160	8054	7951	8858	7483	7776	7439	8705
FBgn0004638	3688	2792	2933	2545	3214	2964	2892	2570	4314	2661	2748	2313	2804	2741	2950
FBgn0004643	5368	5407	4949	4131	5526	5473	4202	4887	7112	4546	4931	4195	4096	3916	3969
FBgn0004644	21	51	14	9	1	22	4	19	8	10	2	6	18	3	17
FBgn0004646	512	555	324	207	109	369	201	439	346	250	150	164	313	161	406
FBgn0004647	6080	2437	4370	4900	4792	3694	5280	3434	6738	2595	3558	2779	2948	5338	3710
FBgn0004648	7809	4549	4969	4501	4507	4802	5292	4462	7705	3902	5258	4134	4085	4790	4282
FBgn0004649	27522	20105	31049	27045	26108	24039	25575	30539	28411	17670	27274	19740	16308	27183	17883
FBgn0004650	12776	3698	5732	6418	8506	5481	5528	3898	16347	4008	5638	4311	4302	6049	3763
FBgn0004652	9	11	3	1	3	1	1	3	2	3	2	2	2	0	6
FBgn0004654	1666	1666	1531	1664	2989	1878	1390	2778	2665	1524	1568	1291	1265	1483	1500
FBgn0004655	16998	11052	14915	14890	13932	14228	15905	12048	18498	11589	14173	11248	10844	14169	12361
FBgn0004656	11519	10371	13870	11403	9474	12865	15103	11375	8369	10545	13955	11070	9748	11577	11010
FBgn0004657	3932	2898	3312	2638	2201	3037	3585	3313	4630	2156	3826	2697	2641	3169	3081
FBgn0004666	13	24	7	9	0	10	7	8	5	5	0	3	21	1	13
FBgn0004687	3836	4382	3237	2541	4029	3742	3272	3845	2773	3452	3612	3225	3080	2817	3261
FBgn0004698	12449	7162	9016	9047	9899	8696	9515	5815	17434	7498	8796	6965	7631	9331	7704
FBgn0004777	5	35	3	3	18	18	6	8	10	1	6	3	6	1	30
FBgn0004778	0	1	0	0	3	2	0	1	0	0	0	0	0	0	0
FBgn0004779	0	53	1	0	7	12	0	15	0	6	2	2	6	0	35
FBgn0004780	6	30	2	1	4	14	1	10	2	0	1	0	6	0	20
FBgn0004781	8	61	5	4	17	34	7	15	22	2	6	3	11	6	41
FBgn0004782	4	21	0	0	3	3	0	3	0	0	0	0	2	0	11
FBgn0004783	1	20	0	1	0	1	0	6	0	1	0	0	1	0	5
FBgn0004784	0	1	0	0	0	0	0	0	0	0	0	0	0	0	0
FBgn0004795	14973	15645	17668	16043	16449	17143	17023	19024	11745	14837	17431	14571	12759	16621	16381
FBgn0004797	1292	553	522	555	1700	647	669	768	1598	549	450	414	464	605	765
FBgn0004811	3834	5096	4677	4191	4905	4457	4421	5142	4216	4319	4223	3638	4016	4032	4404
FBgn0004828	20452	29206	26059	23398	29675	27827	22776	33417	24344	24273	22835	20400	22509	23666	26471
FBgn0004832	633	995	735	530	827	888	523	950	759	802	843	687	659	457	551
FBgn0004837	2877	2601	3156	2669	2517	2813	2987	2405	3887	2639	2935	2365	2530	2746	2956
FBgn0004838	46964	57405	49609	36134	46389	49717	51894	59388	48342	51902	56618	47374	43586	40882	51577
FBgn0004839	89	161	32	20	9	79	33	134	12	39	4	17	66	11	132
FBgn0004841	2	6	0	0	0	1	0	2	1	0	0	0	0	0	2
FBgn0004842	0	1	0	0	0	0	0	0	0	0	0	0	0	0	0
FBgn0004852	13	29	2	2	5	11	0	5	3	3	5	3	3	0	15
FBgn0004854	8	12	3	0	1	6	2	11	1	2	0	1	3	0	6
FBgn0004855	2049	1700	1676	1577	1918	1918	1575	1574	1882	1614	1678	1420	1525	1534	1638
FBgn0004856	3967	6143	6252	6125	6587	6082	5114	6077	3227	5558	5738	4897	5144	5517	5598
FBgn0004858	21	36	7	2	5	20	9	22	9	2	2	2	2	1	21
FBgn0004859	556	812	347	274	49	450	94	356	271	212	25	89	600	68	443
FBgn0004860	2640	1376	1915	1911	1597	1810	1974	1173	2519	1297	1683	1238	1484	1851	1524
FBgn0004861	380	250	214	188	136	230	197	131	280	139	138	112	188	198	166
FBgn0004862	22	41	33	5	0	13	3	12	5	7	1	0	24	4	12
FBgn0004863	12	23	11	4	2	15	6	19	3	0	2	2	12	0	13
FBgn0004864	7016	4989	6713	5838	4642	6002	7042	4589	9258	5067	6762	5098	5330	6135	5673
FBgn0004865	22	44	8	3	5	14	3	8	12	5	3	1	10	6	24
FBgn0004867	14254	41818	38106	36744	33547	37486	27723	55525	39577	31952	36983	29946	23854	31939	29444
FBgn0004868	13758	21059	15888	12084	22472	19357	13835	23501	14575	16455	17709	14983	14370	11845	15626
FBgn0004870	109	81	73	56	111	85	68	82	88	88	89	54	66	70	63
FBgn0004872	11473	5848	5074	4773	9880	6268	6224	5620	13611	5798	6219	5281	5172	4776	5315
FBgn0004875	9696	10164	11861	10242	9612	10524	11465	10520	5838	8882	11352	8964	8533	10441	8968
FBgn0004876	7924	7322	8398	7343	6695	8126	8698	7244	10246	7023	8743	7069	6353	7466	7120
FBgn0004878	77	149	75	27	5	117	20	151	47	20	2	15	95	8	133
FBgn0004880	100	126	47	13	8	94	17	91	31	18	4	15	72	11	121
FBgn0004882	16969	8118	8078	6423	11520	9391	7977	7386	19882	8122	10142	8189	7253	6887	7013
FBgn0004885	26	72	25	34	10	31	12	30	19	10	4	6	43	12	39
FBgn0004888	6063	8109	6988	6347	9898	7553	6284	9433	6455	7010	7771	6312	6052	6357	7025
FBgn0004889	21792	12956	12842	11241	15932	14579	13301	11698	18456	12569	14838	12226	11774	12193	12461
FBgn0004892	21	51	15	7	1	29	8	35	4	10	0	10	23	4	33
FBgn0004893	152	251	59	24	15	139	26	141	53	62	8	21	96	10	173
FBgn0004895	1	13	5	2	0	3	2	12	0	2	0	0	4	2	2
FBgn0004896	2	8	1	0	0	2	2	7	3	1	0	1	1	4	7
FBgn0004897	1	2	0	0	0	0	0	2	1	0	0	0	1	0	0
FBgn0004898	9	28	10	2	0	17	5	12	11	9	1	3	16	0	13
FBgn0004901	3170	3763	3233	2462	4230	3629	2391	3571	4580	3165	3242	2865	2954	2405	2716
FBgn0004903	2815	3944	3768	2976	3500	3634	3299	4008	2981	3352	3696	3206	3123	3130	3277
FBgn0004907	17600	13285	12746	12110	14580	14488	13034	11218	10061	11842	13464	11262	13655	12712	12614
FBgn0004908	447	669	498	402	666	590	469	640	424	538	453	445	492	415	488
FBgn0004910	10	22	2	0	6	11	3	10	6	2	3	1	4	1	16
FBgn0004911	0	1	0	0	0	1	0	0	0	0	0	0	0	0	0
FBgn0004913	12787	8485	8361	6788	11494	9403	7370	7504	12181	7465	8600	7228	7324	6820	6744
FBgn0004914	3700	2524	3162	3162	3961	3327	3240	2984	4117	2596	3073	2482	2434	3113	2706
FBgn0004915	2738	3556	2607	2250	3261	3029	2642	3712	2598	2680	2733	2319	2508	2382	2857
FBgn0004919	42	64	10	8	12	25	6	43	28	16	5	10	12	3	52
FBgn0004921	5763	5007	4260	3327	4135	4482	4270	4613	3701	4275	4404	3702	3912	3357	4507
FBgn0004924	27551	18314	20017	21148	25828	20185	20950	21414	24378	17769	19405	16281	16482	21651	21243
FBgn0004926	7047	8219	6316	6084	6071	8125	5727	7331	6191	6171	7055	5786	6760	5461	6082
FBgn0004956	33	77	39	22	15	53	10	30	5	36	5	16	60	28	31
FBgn0004957	667	986	1097	1094	1071	1097	862	1145	904	792	958	777	776	1049	676
FBgn0004959	8	48	26	30	5	30	5	10	1	12	3	6	19	16	18
FBgn0005198	3559	2492	3456	3207	3169	3104	3580	2251	4347	2713	3370	2595	2677	3345	2873
FBgn0005278	22694	13334	12721	12244	18239	13613	15769	14975	24873	12654	12574	10855	11790	13900	15564
FBgn0005322	4985	3439	3392	3337	4312	3754	3227	3292	3752	3203	3607	2917	3204	3402	3251
FBgn0005355	2295	3348	3055	3104	3630	3330	2697	3127	2299	2984	3127	2579	2873	2826	2800
FBgn0005386	13431	5297	8369	8111	6556	7451	9092	4574	13228	5713	7849	6079	6163	8159	5719
FBgn0005390	5248	1490	2269	2594	4129	2376	2426	1930	8070	1967	2452	2005	1905	2594	2055
FBgn0005391	4	0	0	9	0	2	1	2	0	1	0	0	0	1	2
FBgn0005411	6139	8799	8209	7032	10768	8678	6733	9227	7146	7223	7478	6404	7125	6886	6923
FBgn0005427	2664	2495	2050	1770	2203	2385	2276	2523	1992	2210	2514	2078	1956	1997	2267
FBgn0005533	13907	23314	17304	16313	18723	20124	15946	22580	12686	17716	19793	16415	17226	16262	18201
FBgn0005536	5667	4889	5875	5186	4532	5575	5173	4433	3912	4177	5412	4313	4245	5074	4347
FBgn0005558	114	92	52	50	62	85	94	76	182	91	92	77	85	48	97
FBgn0005561	50	59	19	13	17	31	23	45	58	17	11	23	34	12	49
FBgn0005564	80	93	88	57	87	71	53	89	84	55	67	48	56	70	58
FBgn0005585	18853	23717	21777	18963	17516	21645	18329	21892	10114	18224	21856	17780	20659	19808	20537
FBgn0005586	52	91	6	12	18	23	12	25	10	10	7	10	16	5	63
FBgn0005590	8	118	28	54	67	32	7	34	4	74	15	33	62	50	49
FBgn0005593	34219	35734	32975	33290	41646	37734	29209	33888	22505	30400	31846	27100	30315	31231	28162
FBgn0005596	8303	7211	8427	7653	8303	8156	7415	7343	6888	6691	8249	6489	6520	7379	6651
FBgn0005612	23	57	40	17	4	41	13	33	38	20	2	8	38	2	42
FBgn0005613	1	3	1	0	0	1	1	4	0	3	0	0	3	3	4
FBgn0005614	2	0	0	0	2	0	0	2	1	0	0	0	0	0	1
FBgn0005616	194	202	174	150	172	180	86	132	147	131	80	81	217	105	136
FBgn0005617	16653	7326	9331	9560	9296	9481	10514	6817	14360	7660	9729	7705	7544	9559	8224
FBgn0005619	3	3	1	2	1	3	0	3	3	3	2	1	2	3	3
FBgn0005624	3737	2232	3245	2899	2116	2810	3008	1988	3399	2228	2992	2356	2479	3009	2395
FBgn0005626	28	31	2	1	4	11	1	4	3	2	0	2	4	1	15
FBgn0005631	139	208	91	37	20	154	39	175	73	57	12	21	87	20	155
FBgn0005632	18129	9167	13596	13249	10443	12207	15195	7945	18630	9756	13139	10176	9789	13385	10215
FBgn0005633	0	0	0	0	0	0	0	0	0	0	0	0	0	0	0
FBgn0005636	24	76	14	13	5	44	14	51	2	22	4	3	33	2	25
FBgn0005638	36	121	15	38	13	79	35	27	37	2	4	6	20	15	35
FBgn0005640	3755	3667	3460	2923	3268	3714	3680	3226	4846	3393	4001	3280	3054	3062	3651
FBgn0005642	6225	5621	6529	6098	7036	6540	5486	5566	5497	5097	6194	4957	4997	5740	5060
FBgn0005648	2825	4424	3656	2586	2390	3904	3868	3961	1312	3841	3927	3393	3436	3120	4140
FBgn0005649	19039	19219	21941	20231	21923	21128	22214	20631	23798	20469	22147	18678	18438	19719	21594
FBgn0005654	0	0	0	0	0	0	0	0	0	0	0	0	0	0	0
FBgn0005655	16008	18612	13205	11905	18486	17627	13115	17838	17297	14894	16062	13633	13439	11636	13449
FBgn0005658	14	16	1	2	1	3	2	7	0	2	0	1	1	0	12
FBgn0005659	4	19	3	0	1	7	1	5	3	1	0	0	1	0	5
FBgn0005660	1	5	4	2	0	0	4	6	1	5	3	2	1	1	3
FBgn0005664	0	3	0	0	0	1	0	1	0	1	0	0	0	0	2
FBgn0005666	502	539	102	91	134	318	166	150	384	92	112	96	154	97	520
FBgn0005670	34	44	105	64	29	65	28	33	27	27	42	19	30	59	38
FBgn0005671	20594	11462	12798	13487	18371	14428	13100	11840	25825	11395	13465	10821	10583	12300	11877
FBgn0005672	1699	2380	1795	1150	1488	1815	1448	2289	1555	1372	1403	1169	1556	1213	1630
FBgn0005674	7669	3050	4233	3617	4575	4173	3626	2466	7911	2851	3556	2876	3233	3418	2607
FBgn0005677	23	44	11	4	3	16	5	21	4	4	3	10	17	3	22
FBgn0005683	3408	2428	2668	2408	3170	2905	2588	2340	2874	2303	2719	2169	2094	2437	2263
FBgn0005694	13039	7128	8980	8922	9992	8917	10463	7696	11212	7597	8965	7177	7066	9104	8922
FBgn0005695	17705	8341	8317	9473	15025	10242	9628	8792	21131	8983	9433	8135	8277	9397	8962
FBgn0005696	3658	4081	3617	3053	4377	3966	2596	3629	4012	3129	3236	2804	3180	2752	2788
FBgn0005771	127	364	136	70	25	205	57	245	41	118	20	53	196	19	185
FBgn0005775	49	92	43	33	25	53	29	87	30	26	25	26	41	34	75
FBgn0005777	10670	7602	7541	6665	8812	8077	7641	7093	8228	7439	8443	7010	7089	6998	7649
FBgn0005778	0	0	0	0	0	0	0	0	0	0	0	0	0	0	0
FBgn0005779	0	0	0	0	1	0	0	0	3	0	0	0	0	0	0
FBgn0008635	3186	3958	4142	3699	4815	4176	3105	4056	3418	3377	3714	3087	3207	3326	3095
FBgn0008636	8	27	15	10	1	7	6	7	6	12	0	3	11	4	7
FBgn0008646	5	7	0	5	0	1	0	3	2	3	0	1	3	1	5
FBgn0008651	4	5	2	1	0	6	2	5	2	0	0	1	2	1	5
FBgn0010014	15	40	5	5	2	15	7	11	3	5	2	2	10	3	23
FBgn0010015	7	20	2	1	0	6	1	4	0	3	0	0	5	0	8
FBgn0010019	34	29	5	6	12	17	3	8	5	2	0	1	8	6	16
FBgn0010038	19	24	20	13	17	24	19	20	12	12	12	11	20	25	31
FBgn0010039	976	2535	2709	1888	1586	2782	2236	2933	1133	2033	2211	1850	2199	2145	2210
FBgn0010040	16	13	17	15	14	20	24	22	24	17	20	9	20	21	8
FBgn0010041	9	21	13	20	11	17	7	19	22	14	17	10	20	12	13
FBgn0010042	13	12	15	6	9	6	0	7	10	6	10	6	5	9	2
FBgn0010043	5	8	4	6	4	3	9	2	10	3	3	4	3	6	6
FBgn0010044	5	6	3	5	5	1	4	1	4	4	3	2	7	3	10
FBgn0010051	3962	1844	2511	2135	2496	2392	2419	1769	4328	1715	2401	1875	1669	2255	1623
FBgn0010052	2	2	1	3	1	0	2	3	0	4	0	0	4	0	4
FBgn0010053	800	1000	710	605	1018	888	672	946	707	709	855	664	638	619	591
FBgn0010078	15475	47024	28756	21545	27721	36689	26781	58291	14685	30532	35648	28502	25265	22113	34911
FBgn0010097	5240	6043	4946	4228	6249	5251	4012	5461	6764	4778	5452	4311	4835	4413	4312
FBgn0010100	16303	11868	15093	14934	15213	14139	13266	10630	25370	11655	13874	11237	11788	14651	12591
FBgn0010105	99	160	67	55	6	113	32	88	51	56	1	26	109	10	91
FBgn0010109	40	49	31	26	25	40	19	20	38	30	24	20	35	18	39
FBgn0010113	5729	6583	7426	6652	4630	6753	7275	6856	3877	6201	6995	5949	5620	6665	6614
FBgn0010114	17	41	4	3	4	4	2	22	7	4	2	3	9	2	32
FBgn0010173	17301	12235	11761	9321	20557	12985	10293	11092	16744	10563	11867	9851	10841	9550	9303
FBgn0010194	988	1050	1099	781	689	1011	1113	1094	1292	726	1124	822	795	997	899
FBgn0010197	5	2	0	0	6	3	3	1	1	1	0	1	4	3	3
FBgn0010198	27925	37317	28793	22434	35539	31464	26325	37636	19165	28464	30589	25724	27618	24776	29158
FBgn0010213	3093	3899	3574	3455	3967	3874	2875	3848	3033	3060	3210	2805	3226	3465	2644
FBgn0010215	13639	9254	8461	6997	9522	9433	9412	7582	14145	8628	9243	7647	8565	7758	9594
FBgn0010217	59123	51767	46394	39939	58424	49699	43597	45414	60976	47116	51704	42519	43512	42775	42926
FBgn0010220	1204	1178	1208	1132	1181	1359	1001	1119	680	1036	1105	886	940	1062	940
FBgn0010222	234	403	227	188	313	319	203	397	206	224	247	211	266	197	268
FBgn0010223	107	53	38	36	72	55	41	45	89	54	58	51	50	26	47
FBgn0010225	480	570	443	388	457	524	358	491	448	342	458	356	409	411	456
FBgn0010226	4921	4056	4421	4153	5423	4813	4288	4390	4418	3482	4282	3422	3525	3737	4111
FBgn0010228	165	1073	313	137	29	418	125	486	38	255	16	98	528	33	571
FBgn0010235	5071	4830	4619	4268	5029	5120	4463	4453	4203	4325	4970	4086	4111	4405	4250
FBgn0010238	3373	4527	4216	3381	2604	4109	3642	4245	2694	3366	3924	3197	3594	3598	3923
FBgn0010240	5	13	3	3	1	1	1	2	2	0	0	0	2	1	5
FBgn0010241	8	15	10	1	2	9	2	12	4	3	2	1	10	0	11
FBgn0010246	548	537	500	368	628	491	329	362	829	406	443	359	410	374	367
FBgn0010247	8116	5736	4262	3627	5341	5140	5278	4566	11679	5951	5267	4859	4946	4328	5520
FBgn0010258	7	5	2	5	2	6	3	3	7	6	5	6	9	7	4
FBgn0010263	177	183	157	124	131	130	205	178	174	152	170	140	159	158	163
FBgn0010265	25241	23853	20462	20986	23577	25033	21079	25450	24766	20999	24348	19534	19100	20248	21480
FBgn0010269	3149	3818	4045	3776	4221	3995	3452	4031	3522	3499	3766	3303	3290	3506	3357
FBgn0010278	9111	9861	10635	9180	9626	10397	8625	7991	6629	8181	10111	8231	8840	8312	8241
FBgn0010280	10080	9856	11499	10686	10418	10850	9867	9424	9779	8419	10307	8317	8498	9673	8383
FBgn0010282	6117	5835	6297	6705	5514	6380	6180	5047	3223	5614	6335	5276	5709	6069	5831
FBgn0010287	1005	805	743	664	1380	881	708	950	1304	740	697	633	638	646	706
FBgn0010288	7762	7122	7179	7250	6415	8502	6899	5945	8070	6386	7598	6365	6984	6895	5667
FBgn0010292	2979	1845	2029	2312	4211	2215	1983	1847	3488	1733	1714	1521	1834	2107	1860
FBgn0010294	0	0	0	0	0	0	0	0	0	0	0	0	0	0	0
FBgn0010295	0	0	0	0	0	0	0	0	0	0	0	0	0	0	0
FBgn0010296	0	0	0	0	0	0	0	0	0	0	0	0	0	0	0
FBgn0010300	24457	20917	22141	18507	21273	22777	23225	20384	29029	19407	23027	18857	18352	18850	20787
FBgn0010303	4661	3767	4929	4278	4110	4518	4680	3886	3819	3667	4687	3672	3295	4218	3898
FBgn0010309	2706	1469	1926	2007	3604	1917	1803	1973	4755	1435	1720	1362	1378	1999	1743
FBgn0010313	5201	5575	6278	4111	4545	6340	7195	6937	1698	5833	6596	5331	4788	5004	6387
FBgn0010314	6485	4666	4567	3807	4961	5325	4597	4177	7362	4640	4988	4142	4328	3857	4300
FBgn0010315	9671	6886	6774	5845	9648	7618	7174	7337	8384	6686	7287	6092	5477	6241	6914
FBgn0010316	9833	7903	7113	5589	10809	8189	6944	9759	11161	6670	7015	5795	6365	6270	7318
FBgn0010317	1218	529	727	591	938	750	761	678	1397	654	533	519	545	639	694
FBgn0010323	4	12	3	2	1	8	6	8	4	6	4	1	14	1	7
FBgn0010328	14244	10988	16084	13178	15294	13590	14056	9908	15817	11010	14112	11010	10897	12540	11296
FBgn0010329	2	11	4	1	1	6	5	7	1	1	0	0	0	0	9
FBgn0010333	5270	5878	5498	4564	5447	6001	5235	5660	5483	5527	5951	4951	4965	5020	5738
FBgn0010339	4125	3443	3365	3362	4965	3704	2977	3273	4208	3015	3137	2684	3249	3269	2878
FBgn0010340	551	676	557	491	533	695	508	580	485	604	609	498	561	482	470
FBgn0010341	6963	6257	5481	5343	6329	6494	5673	5632	6230	5476	5888	4949	5448	5185	5902
FBgn0010342	8795	12124	11318	10327	9032	10789	10071	11365	8404	10316	10699	8942	9955	10054	11057
FBgn0010348	19489	19430	17637	14174	15598	17269	18397	15725	22464	17549	18594	15829	17303	15638	18667
FBgn0010350	4989	2969	3210	2820	3787	3191	3397	2897	6778	3100	3411	2743	2837	3185	3206
FBgn0010352	5185	4152	5144	5104	5730	4681	5165	4239	6304	4017	4424	3762	3729	4909	4536
FBgn0010355	6806	5044	7047	6786	5736	6302	7395	4338	8948	5175	6337	5138	5046	6788	5204
FBgn0010356	3483	3559	3356	2832	4764	3482	2648	3624	3860	2907	3243	2687	2854	2959	2772
FBgn0010357	4	14	0	0	0	0	1	2	0	2	0	0	1	0	4
FBgn0010358	1	1	1	0	0	0	0	0	0	0	0	0	0	0	1
FBgn0010359	0	0	0	0	0	0	0	0	0	0	0	0	0	0	1
FBgn0010379	8265	6785	5888	5116	7471	6505	5990	6217	7037	5717	6608	5388	5560	5005	6112
FBgn0010380	4582	4714	4383	4332	5945	5004	4061	4870	4432	4059	4493	3679	3659	3821	3643
FBgn0010382	22067	17896	20453	18312	21849	19322	21285	18075	26876	16433	18910	15499	16064	18411	17952
FBgn0010383	7	34	7	4	9	20	8	10	4	7	3	2	3	6	26
FBgn0010385	0	0	1	0	0	0	0	0	0	0	1	0	0	0	0
FBgn0010387	10	138	4	7	3	21	8	19	3	8	1	10	7	3	44
FBgn0010388	0	0	0	0	0	0	0	0	0	0	0	0	0	0	0
FBgn0010389	52	64	26	20	5	28	12	41	25	12	10	9	49	10	37
FBgn0010391	2063	3047	2343	1827	3269	2913	1509	3111	2606	2169	2230	1877	2033	1740	1629
FBgn0010395	109	300	107	95	54	190	171	205	156	158	337	227	99	68	101
FBgn0010397	878	1241	999	927	944	1070	878	1031	625	851	847	772	863	886	920
FBgn0010398	1949	2059	1494	1050	2650	1893	1360	2243	2426	1632	1761	1465	1349	1154	1395
FBgn0010399	10	24	1	2	4	4	2	7	4	3	1	1	7	2	18
FBgn0010401	0	3	0	0	0	0	0	0	0	0	0	0	0	0	1
FBgn0010403	0	0	0	0	0	0	0	0	0	0	0	0	0	0	0
FBgn0010406	3184	2446	2036	1584	2702	2394	2231	2539	3442	1983	2418	1894	1866	1801	2138
FBgn0010407	25	42	10	11	11	16	9	32	17	15	12	11	15	9	34
FBgn0010408	8174	17497	12430	10978	15314	15932	10723	19389	7177	12331	14184	11692	10842	10369	12097
FBgn0010409	24327	20779	20188	20586	20767	22068	17161	21359	22492	18067	19999	16631	16275	18920	16794
FBgn0010411	27564	53074	35967	30612	36540	43200	32408	55917	10858	37083	40117	33726	35436	31238	39685
FBgn0010412	15568	16961	13182	12752	17160	14202	11878	22561	10074	12438	13850	11415	12810	11902	13425
FBgn0010414	5	11	2	4	7	5	2	7	7	4	0	1	3	2	10
FBgn0010415	3391	3726	3742	2406	2418	3429	3680	3351	2638	2779	3775	2931	3107	2854	3636
FBgn0010416	3029	4536	4161	3507	3511	3820	3629	4642	4627	3787	4114	3484	3493	3417	4006
FBgn0010417	2288	2441	2512	2585	2802	2639	2184	2572	1995	2175	2277	1926	2146	2278	2198
FBgn0010421	3112	2210	2332	2473	3316	2517	2594	2256	2842	2148	2257	1977	2188	2481	2577
FBgn0010422	3294	5371	4782	4587	3872	5009	4457	4879	1817	4613	4871	4004	4676	4423	4642
FBgn0010423	130	389	20	46	50	93	33	86	41	30	10	22	67	21	218
FBgn0010424	67	346	19	56	39	119	57	69	26	17	13	23	46	17	214
FBgn0010425	7	10	1	2	0	1	3	3	0	1	2	0	4	0	5
FBgn0010431	21689	18779	16373	12195	21006	19171	14920	16184	16741	15693	18900	15011	14307	12955	13254
FBgn0010433	19	23	15	20	13	12	3	16	21	6	1	4	24	14	11
FBgn0010434	555	585	201	139	136	360	223	407	123	211	126	135	259	210	467
FBgn0010435	62	113	15	10	31	43	23	34	33	8	5	9	22	11	77
FBgn0010438	149	429	322	244	171	395	293	411	211	376	376	340	340	280	349
FBgn0010441	1807	2480	2642	2462	3167	2706	2208	2623	2000	2178	2398	1983	2215	2354	2330
FBgn0010452	315	400	178	93	9	213	52	295	81	97	10	35	191	9	215
FBgn0010453	32	115	23	5	0	60	17	82	4	18	1	8	31	7	72
FBgn0010470	1191	1256	881	821	949	1052	953	1186	991	855	863	779	734	779	1044
FBgn0010473	102	164	40	28	8	91	21	79	33	24	3	13	60	11	94
FBgn0010482	102	214	16	15	21	61	18	31	33	16	14	12	27	9	140
FBgn0010488	34322	24373	31178	24694	17862	30270	29972	18211	35495	24215	31167	24656	24979	25483	22163
FBgn0010497	5710	3459	3584	3637	5508	4008	3350	3709	8790	3371	3735	3173	3025	3291	3154
FBgn0010501	2186	1668	1948	1924	2433	1972	1823	1640	1755	1650	1589	1437	1775	1891	1917
FBgn0010504	988	830	762	804	1288	905	918	889	1371	840	742	691	804	779	874
FBgn0010516	5207	8215	7640	6578	7276	7550	5836	8589	6829	6681	7093	6087	6290	6685	6538
FBgn0010520	1007	1056	1154	1146	1736	1281	1061	1162	1002	983	1057	829	1041	1113	1067
FBgn0010531	394	654	529	376	458	644	415	641	496	515	528	465	473	329	399
FBgn0010548	3556	2282	2391	2675	4474	2699	2360	2235	3517	2191	2324	1986	2090	2407	2180
FBgn0010549	28	18	8	10	8	16	15	14	12	9	20	13	12	16	9
FBgn0010551	14187	17274	14440	12326	17318	16093	12935	18582	13937	14042	15989	13310	13100	12685	13446
FBgn0010583	3756	2841	3299	2915	3125	3235	3025	2805	3065	2692	3026	2567	2527	2910	2644
FBgn0010590	3592	5396	5782	5843	5499	5246	5179	5422	3532	5169	5079	4515	4754	5487	5487
FBgn0010591	3927	2674	2738	2737	3622	2952	2624	2459	4739	2540	2708	2344	2420	2450	2352
FBgn0010602	5415	8270	7140	7418	6569	7891	6962	7811	6797	7053	7515	6234	6562	6971	7451
FBgn0010607	2993	2262	1991	1825	2800	2175	1848	1991	1845	1929	1988	1671	1821	1826	1958
FBgn0010611	2698	2728	2461	2299	3157	2864	2056	2655	3760	2220	2381	1961	2206	2260	2122
FBgn0010612	2000	4007	2994	2887	2750	3465	2666	3842	2308	2990	2988	2626	3112	2904	3087
FBgn0010620	2454	1935	1666	1718	1964	2081	2082	1708	1741	2104	2122	1855	1782	1753	1930
FBgn0010621	10944	13369	11477	10529	19228	12872	9243	14891	15183	10190	12207	9629	9799	10875	9879
FBgn0010622	553	466	517	557	814	606	509	592	567	477	511	391	404	466	414
FBgn0010638	3972	4063	3162	2420	3519	3649	2802	4257	3701	3180	3511	3044	2952	2271	3216
FBgn0010651	76	157	63	35	16	91	26	103	45	39	17	37	66	14	73
FBgn0010660	8460	4722	6017	6021	6044	5732	5890	3913	8918	4581	5125	4413	5229	5899	4825
FBgn0010741	4575	5308	3872	3239	4861	4600	3801	4877	1795	4175	4541	3695	3920	3532	4222
FBgn0010747	5602	2873	3371	3829	4999	3779	3308	2515	5716	3013	3126	2636	3033	3468	2963
FBgn0010750	3302	4209	3996	3400	4987	4209	3281	4435	2404	3259	3644	2986	3366	3252	3104
FBgn0010762	4293	4226	5554	5060	4741	5144	5432	4581	3106	4082	4937	3978	3950	5028	4523
FBgn0010768	1300	681	836	871	1319	786	877	839	1334	675	815	639	709	798	868
FBgn0010770	2401	2142	2071	2144	2768	2342	1966	2101	1129	1848	2000	1676	1906	1864	1953
FBgn0010772	2998	1744	2348	2407	2206	2188	2060	1398	2030	1638	1964	1547	1895	2219	1840
FBgn0010774	9875	14675	11159	9728	13713	11968	10739	19468	11214	11283	11537	9911	10131	9821	12495
FBgn0010786	6666	4512	4465	4492	8057	5145	3852	4372	9278	4226	4485	3840	3995	4256	3314
FBgn0010803	3440	3131	2656	2246	4648	3190	2417	3433	4273	2694	2847	2363	2514	2306	2560
FBgn0010808	2016	2128	1778	1842	2345	2286	1564	1896	1516	1838	1787	1525	1739	1606	1716
FBgn0010812	2323	1274	1320	1041	1992	1505	1151	1140	3142	1171	1384	1127	1173	1043	1095
FBgn0010825	9156	9434	13826	11213	8608	11501	14163	9271	6428	10058	12950	10222	8722	11338	10382
FBgn0010830	1839	1549	1284	1060	1563	1612	961	1236	2154	1315	1399	1174	1202	973	956
FBgn0010877	6949	8702	7821	6741	6362	8098	8148	8640	9253	8064	8681	7239	6634	6743	7639
FBgn0010894	1174	1060	1159	924	1362	1098	1069	1119	2464	1125	1216	1047	889	854	943
FBgn0010905	10177	8436	12132	11531	8727	10500	11589	7856	8654	8530	11069	8761	9149	11603	9461
FBgn0010909	7753	6828	7720	6092	8034	6801	7737	7611	5117	6547	7295	6154	6083	6906	7667
FBgn0010926	5888	3755	4016	4193	4870	4325	4112	3281	4640	3721	3912	3463	3787	3838	3912
FBgn0011016	4047	5203	4317	3525	4379	4954	4101	5228	4244	4438	4530	3805	4013	3851	4453
FBgn0011020	3996	3064	2588	2195	4301	2925	2123	2356	3128	2451	2671	2254	2695	2129	2211
FBgn0011202	3771	2376	2665	2264	2970	2766	2688	2074	3950	2133	2548	2140	2102	2166	2129
FBgn0011204	14830	12742	13515	13157	16019	14923	13016	12629	13323	11198	14045	11173	10782	13133	11714
FBgn0011205	1168	922	1070	862	1239	1041	1077	953	1555	938	1107	891	882	980	1063
FBgn0011206	470	327	264	262	253	341	319	313	441	186	278	260	286	247	369
FBgn0011207	3417	3659	3284	2573	3780	3461	2892	3713	2925	3232	3296	2758	2682	2702	2843
FBgn0011211	28539	34011	39911	37817	31832	35735	33447	32990	40843	32000	37146	30551	29508	35982	30915
FBgn0011217	25812	30663	24823	19628	19885	27037	26306	29250	5828	26125	27926	24220	22870	21912	28820
FBgn0011224	10481	8907	8892	7863	7903	9280	9428	8069	12557	8626	9715	7867	8396	8295	9729
FBgn0011225	5716	3425	3342	3023	5047	3729	3250	3468	7354	3162	3156	2871	3172	2886	3144
FBgn0011227	738	1165	811	737	680	1080	887	1162	393	951	925	792	861	851	924
FBgn0011230	16190	5998	12218	11914	9288	8975	11645	5019	19395	6663	9746	7182	7437	11911	6730
FBgn0011232	4979	3404	3573	3140	4664	3780	3113	3078	4646	3021	3675	3008	2917	3038	2945
FBgn0011236	3141	2094	2158	1987	2229	2507	1997	1891	3419	2125	2462	1987	1872	1897	1804
FBgn0011239	0	0	0	0	0	0	0	0	0	0	0	0	0	0	0
FBgn0011244	0	0	0	0	0	0	0	0	0	0	0	0	0	0	0
FBgn0011259	1320	743	911	784	706	821	1004	770	1073	717	772	625	638	873	849
FBgn0011260	6952	6687	6527	4392	4284	5534	6503	6687	7781	4538	7103	5176	5206	5575	5759
FBgn0011270	0	0	0	0	0	0	0	0	0	0	0	0	0	0	0
FBgn0011272	15841	22160	20153	20071	23605	21851	19564	30721	13642	19241	20747	17332	16388	17091	19046
FBgn0011273	0	0	0	0	0	0	0	0	0	0	0	0	0	0	0
FBgn0011274	12	38	4	2	9	19	10	7	14	6	6	2	7	7	18
FBgn0011276	1	5	1	0	0	2	1	7	0	4	0	0	1	0	6
FBgn0011277	3	4	2	0	1	2	1	4	0	3	1	2	1	0	1
FBgn0011278	1	0	0	0	0	0	1	0	0	0	0	0	0	0	1
FBgn0011279	2	0	0	0	0	0	0	2	0	0	1	0	2	0	0
FBgn0011280	2	0	3	1	0	1	3	2	2	1	4	4	1	0	2
FBgn0011281	0	0	0	0	0	0	0	0	0	0	0	0	0	0	0
FBgn0011282	3	4	7	5	10	7	5	5	7	8	2	5	3	3	3
FBgn0011283	10	47	2	2	3	6	2	7	0	3	0	2	1	0	16
FBgn0011284	41861	24504	27599	31811	41272	28058	22369	22420	48668	19772	21468	18082	23740	28321	18217
FBgn0011286	77	95	16	20	8	61	23	60	27	16	2	5	26	9	60
FBgn0011288	18	76	42	27	20	29	28	17	25	48	35	29	37	35	28
FBgn0011289	4515	5484	5529	5173	5412	5880	4842	5468	3601	5011	5133	4397	4816	5021	5161
FBgn0011290	3026	3448	3073	2924	3409	3421	2929	3435	3102	3132	3207	2834	2718	2762	3266
FBgn0011291	671	1339	948	864	809	1200	965	1258	372	1061	1073	830	1040	919	1037
FBgn0011293	0	0	1	0	0	0	1	0	0	0	1	0	0	0	2
FBgn0011294	0	0	0	0	0	0	0	0	0	0	0	0	0	0	0
FBgn0011296	37	59	0	10	9	20	7	11	10	2	2	3	11	3	25
FBgn0011297	787	1218	1145	981	1390	1184	768	1244	1036	951	1054	892	900	909	797
FBgn0011300	4898	2816	3136	2907	3810	3173	3276	2861	6298	2634	3050	2658	2679	2898	2872
FBgn0011305	1436	1458	1377	1214	1684	1501	1338	1743	1763	1305	1282	1149	1185	1180	1521
FBgn0011327	5971	6206	6641	5930	7564	6009	6108	5887	7216	5887	6136	5026	5926	6607	5857
FBgn0011335	2627	2121	1948	1960	2864	2232	2072	1976	1576	1965	2084	1630	1882	2025	2157
FBgn0011336	2277	1822	1838	1773	2244	1696	1611	1831	2696	1267	1621	1227	1369	1754	1308
FBgn0011361	4065	6341	4832	4027	5740	5540	4636	6001	3250	5218	5334	4420	4677	4296	4845
FBgn0011455	3276	2680	2466	2505	3449	2785	2484	2814	2511	2385	2695	2195	2308	2315	2307
FBgn0011474	9409	7789	9244	8026	6945	8419	9925	6462	11995	7389	9608	7586	7266	8647	8038
FBgn0011476	392	652	406	365	506	597	500	549	280	506	462	436	483	381	517
FBgn0011481	8804	9252	9821	7735	8266	9433	10725	10359	6798	9136	10677	8777	7762	8611	10197
FBgn0011509	2393	2121	2005	1803	2092	2249	1971	1883	2145	1867	1906	1655	1831	1834	1976
FBgn0011554	2	10	1	1	2	2	0	2	0	1	1	0	0	0	6
FBgn0011555	0	6	0	0	0	0	1	2	0	0	2	0	2	0	0
FBgn0011556	10	62	0	1	2	6	1	4	1	6	2	2	1	1	21
FBgn0011559	1	2	0	0	0	0	0	0	0	0	0	1	2	0	0
FBgn0011566	1032	996	987	880	1280	1056	772	931	1427	846	946	783	835	756	708
FBgn0011569	2	2	2	0	1	2	3	1	4	1	1	1	0	1	1
FBgn0011570	4433	3718	3672	3232	3713	3910	3153	3683	4567	3291	3686	3026	2899	3247	3114
FBgn0011573	2671	1384	1551	1688	3163	1772	1481	1435	2449	1320	1323	1220	1341	1437	1335
FBgn0011576	0	0	0	0	0	0	0	0	0	0	0	0	0	0	0
FBgn0011581	2	6	1	0	1	0	0	3	1	0	1	2	2	0	4
FBgn0011582	3	2	0	0	0	0	0	1	2	0	1	1	0	1	3
FBgn0011584	3424	3212	2707	2073	3018	2968	2571	3166	2657	2465	2804	2457	2461	2465	2739
FBgn0011586	8826	6970	6046	5647	7631	6583	6208	6043	5850	6435	6450	5663	5966	5868	7190
FBgn0011589	12	8	1	2	3	4	3	3	2	1	0	5	5	3	8
FBgn0011591	52	34	13	14	11	26	10	29	15	11	7	9	23	11	45
FBgn0011592	2448	1368	1538	1353	1175	1445	1605	1340	2341	1090	1300	1114	1169	1484	1180
FBgn0011596	13	6	11	7	7	4	5	7	32	7	5	5	9	9	11
FBgn0011603	17	45	2	1	3	21	6	12	0	1	0	0	2	1	16
FBgn0011604	10682	7191	9056	8532	8601	8667	9323	5611	17458	7308	8527	6974	7690	8688	8109
FBgn0011606	7398	4866	5422	4980	6076	5353	4487	4361	7414	4387	5055	4107	4505	4527	3953
FBgn0011638	9207	11383	9288	7348	10440	10494	7770	11850	7465	10014	9963	8361	8365	6887	8420
FBgn0011640	4165	5775	5953	5865	4768	6274	4922	6458	2962	4937	5372	4587	4328	5229	5168
FBgn0011642	4698	3259	3646	2455	3895	3825	2645	2810	3666	3174	3100	2768	2656	2863	3624
FBgn0011648	6702	8982	8415	6915	8102	7996	7986	8770	10155	8127	8355	7167	7071	7189	8267
FBgn0011653	31	50	28	24	7	26	12	32	1	15	4	8	31	9	38
FBgn0011655	1723	1972	2377	2362	2577	2350	2144	2546	1001	1793	2183	1846	1648	2113	1833
FBgn0011656	4015	3188	3648	2987	2967	3546	3492	3116	4267	2851	3363	2778	2547	3075	2795
FBgn0011659	1551	1742	1493	1211	2098	1678	1106	1640	2002	1417	1549	1206	1308	1137	1202
FBgn0011660	4831	3187	3279	2960	4296	3616	3122	3050	4142	3057	3405	2823	2918	3047	3069
FBgn0011661	14791	13569	13631	11425	13227	15258	15323	13979	8815	13375	15754	12770	11206	12111	12918
FBgn0011666	4394	5530	4703	3772	4007	5555	4552	5982	2734	4938	5220	4532	4097	3490	4593
FBgn0011668	0	0	0	0	0	0	0	0	0	0	0	0	0	0	0
FBgn0011669	0	0	0	0	0	0	0	0	0	0	0	0	0	0	0
FBgn0011670	0	0	0	1	0	0	0	0	0	0	0	0	0	1	0
FBgn0011672	5671	4322	3887	2943	4856	4514	3264	4120	6908	3461	4043	3314	3221	3073	3132
FBgn0011674	724	532	495	349	730	486	301	508	780	422	356	298	344	348	434
FBgn0011676	2	8	2	0	1	0	1	3	2	0	2	0	2	0	8
FBgn0011692	9620	6805	7854	7147	9755	8099	7644	6884	9878	6245	7099	5896	6334	7139	6533
FBgn0011693	13	5	5	4	11	1	2	2	11	3	1	2	7	3	3
FBgn0011694	0	0	0	0	0	0	0	0	0	0	0	0	0	0	0
FBgn0011695	12	67	13	19	10	36	24	29	16	20	9	13	25	26	47
FBgn0011701	13	46	6	5	3	22	9	23	2	6	1	3	8	1	24
FBgn0011703	25235	13636	15496	14705	25843	16363	13366	12888	28645	12449	14221	11905	13644	14011	12255
FBgn0011704	23883	29742	20678	13698	25390	24986	16364	26191	30626	22045	23470	19645	19996	13446	16371
FBgn0011705	4121	4634	3754	2631	6010	4279	3708	5412	3497	4071	4580	3770	3294	2925	3877
FBgn0011706	32	85	26	19	6	97	29	117	23	35	8	13	55	8	54
FBgn0011708	4716	3922	3819	3447	4602	4132	3570	3734	2995	3710	4107	3338	3555	3436	3505
FBgn0011710	6515	6208	6475	6010	7220	6476	6116	6125	10513	5962	6058	5237	5845	5968	5955
FBgn0011715	3870	6070	5038	5057	6192	5665	4164	6201	2806	5001	4802	4330	4940	4761	4947
FBgn0011722	123	232	23	17	15	103	34	82	31	20	3	8	25	8	130
FBgn0011723	18	63	35	32	9	33	13	17	5	19	3	10	47	16	42
FBgn0011725	13138	13147	14337	12967	15498	13874	13104	12708	17338	12008	14294	11693	12248	12357	12443
FBgn0011726	25842	24660	19360	17933	24097	22861	20125	21225	15069	21999	21928	18783	21470	19857	21159
FBgn0011737	4136	3160	3489	3297	4404	3632	3619	3190	5326	3076	3329	2794	2724	3355	3188
FBgn0011739	4321	3459	4423	4082	3231	4201	4021	3182	2953	3294	4193	3347	3352	3823	3065
FBgn0011740	3497	2212	2804	2479	2747	2266	2387	2429	3855	1627	2412	1853	1953	2793	1998
FBgn0011741	1602	1602	1552	1543	1849	1662	1358	1589	1289	1415	1519	1258	1485	1550	1483
FBgn0011742	11757	6801	7617	8172	11099	7962	8217	6513	12750	7086	7926	6699	7579	8057	8255
FBgn0011743	1	2	1	3	0	3	0	1	0	1	0	0	3	0	1
FBgn0011745	3236	3940	2987	2624	4085	3757	2888	3874	4136	3179	3491	3003	2857	2758	3097
FBgn0011746	9	17	4	2	0	12	4	3	1	1	1	1	7	0	10
FBgn0011747	18934	9758	11168	9200	11562	11055	12634	8165	27751	11240	11846	10272	10282	10477	11877
FBgn0011754	5099	2650	2391	3135	4864	3372	2785	3452	5700	2769	2864	2468	2795	2620	3152
FBgn0011758	6	12	6	0	3	7	1	13	3	1	0	0	5	2	13
FBgn0011760	22272	17731	14454	12656	12982	14793	15334	14253	6354	15276	16129	14007	15098	13814	16641
FBgn0011761	162620	205256	140531	90789	160160	157886	117467	197395	110558	154597	163361	138896	131011	100224	123952
FBgn0011762	2558	1188	1223	1219	3046	1349	1202	1204	2688	1259	1230	1068	1309	1181	1222
FBgn0011763	11495	8043	9374	9029	9690	8979	9123	7545	12739	7738	9395	7449	7425	8859	8360
FBgn0011766	7735	8244	8352	6765	7133	8090	8200	9068	4078	7528	9102	7374	6433	6900	7189
FBgn0011768	7037	11644	9605	8184	12312	11118	7186	12630	9326	9021	9852	8316	7935	7642	7739
FBgn0011769	282	231	191	217	237	244	174	228	331	209	218	175	187	194	199
FBgn0011770	2524	3443	2966	2588	3908	3406	2510	3320	2615	2840	3040	2525	2685	2665	2621
FBgn0011771	4370	1740	1795	1473	2876	1786	1293	1180	4947	1583	1595	1342	1715	1279	1272
FBgn0011774	5093	3476	3240	2652	5137	3414	2721	3104	6026	2826	3251	2742	2840	2608	2741
FBgn0011785	8859	5409	8732	8823	6661	7424	8266	5211	9295	5554	7269	5748	5939	8547	6125
FBgn0011787	2451	2942	2795	2837	3192	3324	2680	3301	2099	2532	2775	2274	2169	2127	2125
FBgn0011802	6006	3010	3325	3098	4767	3331	3460	2879	4965	3213	3404	2868	2932	3133	3500
FBgn0011812	0	0	0	0	0	1	0	0	1	0	0	1	0	0	0
FBgn0011817	6939	6150	7009	6149	5828	6335	7357	6259	7853	5692	6102	5220	5983	6255	7147
FBgn0011818	5313	4135	4478	3604	4625	4363	4393	4469	5590	3576	4650	3666	3448	4012	3759
FBgn0011822	2	13	0	0	1	1	0	8	2	1	0	1	1	0	8
FBgn0011824	1999	1375	1582	1600	1981	1672	1453	1276	1876	1208	1321	1083	1268	1406	1139
FBgn0011826	5895	7111	6913	6045	6348	7526	7008	7427	3813	6610	8012	6491	5597	6060	6074
FBgn0011828	37	60	16	8	6	27	9	46	4	13	3	7	11	5	39
FBgn0011829	25	23	11	10	2	15	15	16	19	6	8	6	17	6	12
FBgn0011832	0	0	0	0	0	0	0	0	0	0	0	0	0	0	0
FBgn0011834	2	26	0	1	0	1	1	3	0	2	0	1	1	0	5
FBgn0011836	4679	2377	2829	2953	4223	2919	2839	2158	4913	2313	2553	2188	2547	2863	2474
FBgn0011837	8595	5609	5934	5281	5968	6931	7163	5905	8777	5805	6534	5584	5329	5871	6337
FBgn0011840	0	0	0	0	0	0	0	0	0	0	0	0	0	0	0
FBgn0011844	0	0	0	0	0	0	0	0	0	0	0	0	0	0	0
FBgn0011845	0	0	0	0	0	0	0	0	0	0	0	0	0	0	0
FBgn0011848	0	0	0	0	0	0	0	0	0	0	0	0	0	0	0
FBgn0011849	0	0	0	0	0	0	0	0	0	0	0	0	0	0	0
FBgn0011850	0	0	0	0	0	0	0	0	0	0	0	0	0	0	0
FBgn0011851	0	0	0	0	0	0	0	0	0	0	0	0	0	0	0
FBgn0011852	0	0	0	0	0	0	0	0	0	0	0	0	0	0	0
FBgn0011853	0	0	0	0	0	0	0	0	0	0	0	0	0	0	0
FBgn0011854	0	0	0	0	0	0	0	0	0	0	0	0	0	0	0
FBgn0011855	0	0	0	0	0	0	0	0	0	0	0	0	0	0	0
FBgn0011858	0	0	0	0	0	0	0	0	0	0	0	0	0	0	0
FBgn0011859	0	0	0	0	0	0	0	0	0	0	0	0	0	0	0
FBgn0011860	0	0	0	0	0	0	0	0	0	0	0	0	0	0	0
FBgn0011861	0	0	0	0	0	0	0	0	0	0	0	0	0	0	0
FBgn0011862	0	0	0	0	0	0	0	0	0	0	0	0	0	0	0
FBgn0011863	0	0	0	0	0	0	0	0	0	0	0	0	0	0	0
FBgn0011864	0	0	0	0	0	0	0	0	0	0	0	0	0	0	0
FBgn0011865	0	0	0	0	0	0	0	0	0	0	0	0	0	0	0
FBgn0011866	0	0	0	0	0	0	0	0	0	0	0	0	0	0	0
FBgn0011867	0	0	0	0	0	0	0	0	0	0	0	0	0	0	0
FBgn0011868	0	0	0	0	0	0	0	0	0	0	0	0	0	0	0
FBgn0011869	0	0	0	0	0	0	0	0	0	0	0	0	0	0	0
FBgn0011870	0	0	0	0	0	0	0	0	0	0	0	0	0	0	0
FBgn0011871	0	0	0	0	0	0	0	0	0	0	0	0	0	0	0
FBgn0011872	0	0	0	0	0	0	0	0	0	0	0	0	0	0	0
FBgn0011877	0	0	1	1	0	0	0	0	1	0	0	0	0	0	0
FBgn0011878	0	0	0	0	0	0	0	0	0	0	0	0	0	0	0
FBgn0011879	0	0	0	0	0	0	0	0	0	0	0	0	0	0	0
FBgn0011880	0	0	0	0	0	0	0	0	0	0	0	0	0	0	0
FBgn0011881	0	0	0	0	0	1	0	0	0	0	0	0	0	0	0
FBgn0011882	0	0	0	0	0	0	0	0	0	0	0	0	0	0	0
FBgn0011883	0	0	0	0	0	0	0	0	0	0	0	0	0	0	0
FBgn0011884	0	0	0	0	0	0	0	1	0	0	0	0	0	0	0
FBgn0011885	0	0	0	0	0	0	0	0	0	0	0	0	0	0	0
FBgn0011887	0	0	0	0	0	0	0	0	0	0	0	0	1	0	0
FBgn0011888	0	0	0	0	0	0	0	0	0	0	0	0	0	0	0
FBgn0011889	0	0	0	0	0	0	0	0	0	0	0	0	0	0	0
FBgn0011890	0	1	0	0	0	0	0	0	0	0	0	0	0	0	1
FBgn0011891	0	0	0	0	0	0	0	0	0	0	0	0	0	0	0
FBgn0011892	0	0	0	0	0	0	0	0	0	0	0	0	0	0	0
FBgn0011893	0	0	0	0	0	0	0	0	0	0	0	0	0	0	0
FBgn0011894	1	0	0	0	0	0	0	0	0	0	0	0	0	0	0
FBgn0011895	0	0	0	0	0	0	0	0	0	0	0	0	0	0	0
FBgn0011896	0	0	0	0	0	0	0	0	0	0	0	0	0	0	0
FBgn0011897	0	0	0	0	0	0	0	0	0	0	0	0	0	0	0
FBgn0011902	0	0	0	0	0	0	0	0	1	0	0	0	0	0	0
FBgn0011904	0	0	0	0	0	0	0	0	0	0	0	0	0	0	0
FBgn0011905	0	0	0	0	0	0	0	0	0	0	0	0	0	0	0
FBgn0011906	0	0	0	0	0	0	0	0	0	0	0	0	0	0	0
FBgn0011909	0	0	0	0	0	0	0	0	0	0	0	0	0	0	0
FBgn0011910	0	0	0	0	1	0	1	0	0	1	0	0	0	0	0
FBgn0011915	0	0	1	0	0	0	0	0	0	0	0	0	0	0	0
FBgn0011916	0	0	0	0	0	1	0	0	0	0	0	0	0	0	0
FBgn0011919	0	0	0	0	0	0	0	0	0	0	0	0	0	0	0
FBgn0011921	0	0	0	0	0	0	0	0	0	0	0	0	0	0	0
FBgn0011927	0	0	0	0	0	0	0	0	0	0	0	0	0	0	0
FBgn0011928	0	0	0	0	0	0	0	0	0	0	0	0	0	0	0
FBgn0011931	0	0	0	0	0	0	0	0	0	0	0	0	0	0	0
FBgn0011932	0	0	0	0	0	0	0	0	0	0	0	0	0	0	0
FBgn0011933	0	0	0	0	0	0	0	0	0	0	0	0	0	0	0
FBgn0011934	0	0	0	0	0	0	0	0	0	0	0	0	0	0	0
FBgn0011935	0	0	0	0	0	0	0	0	0	0	0	0	0	0	0
FBgn0011936	0	0	0	0	0	0	0	0	0	0	0	2	0	0	0
FBgn0011937	0	0	0	0	0	0	0	0	0	0	0	0	0	0	0
FBgn0011938	0	0	0	0	0	0	0	0	0	0	0	0	0	0	0
FBgn0011944	0	0	0	0	0	0	0	0	0	0	0	0	0	0	0
FBgn0011945	0	0	0	0	0	0	0	0	0	0	0	0	0	0	0
FBgn0011948	0	0	0	0	0	0	0	0	0	0	0	0	0	0	0
FBgn0011949	0	0	0	0	0	0	0	0	0	0	0	0	0	0	0
FBgn0011950	0	0	0	0	0	0	0	0	0	0	0	0	0	0	0
FBgn0011951	1	0	0	0	0	0	0	0	0	0	0	0	0	0	0
FBgn0011952	0	0	0	0	0	0	0	0	0	0	0	0	0	0	0
FBgn0011953	0	0	0	0	0	0	0	0	0	0	0	0	0	0	0
FBgn0011954	0	0	0	0	0	0	0	0	0	1	0	0	0	0	0
FBgn0011955	0	0	0	0	0	0	0	1	0	0	0	0	0	0	0
FBgn0011956	0	0	0	0	0	0	0	0	0	0	0	0	0	0	0
FBgn0011957	0	0	0	0	0	0	0	0	0	0	0	0	0	0	0
FBgn0011958	0	0	0	0	0	0	0	0	0	0	0	0	0	0	0
FBgn0011959	0	0	0	0	0	0	0	0	0	0	0	0	0	0	0
FBgn0011960	0	0	0	0	0	0	0	0	0	0	0	0	0	0	0
FBgn0011961	0	0	0	0	0	0	0	0	0	0	0	0	0	0	0
FBgn0011962	0	0	0	0	0	0	0	0	0	0	0	0	0	0	0
FBgn0011963	0	0	0	0	0	0	0	0	0	0	0	0	0	0	0
FBgn0011965	0	0	0	0	0	0	0	0	0	0	0	0	0	0	0
FBgn0011966	0	0	0	0	0	0	0	0	0	0	0	0	0	0	0
FBgn0011970	0	0	0	0	0	0	0	0	0	0	0	0	0	0	0
FBgn0011971	0	0	0	0	0	0	0	0	0	0	0	0	0	0	0
FBgn0011974	0	0	0	0	0	0	0	0	0	0	0	0	0	0	0
FBgn0011975	0	0	0	0	0	0	0	0	0	0	0	0	0	0	0
FBgn0011976	0	0	0	0	0	0	0	0	0	0	0	0	0	0	0
FBgn0011977	0	0	0	0	0	0	0	0	0	0	0	0	0	0	0
FBgn0011980	0	0	0	0	0	0	0	0	0	0	0	0	0	0	0
FBgn0011981	0	0	0	0	0	0	0	0	0	0	0	0	0	0	0
FBgn0011982	0	0	0	0	0	0	0	0	0	0	0	0	0	0	0
FBgn0011983	0	0	0	0	0	0	0	0	0	0	0	0	0	0	0
FBgn0011984	0	0	0	0	0	0	0	0	0	0	0	0	0	1	0
FBgn0011985	2	0	0	1	0	0	0	0	2	0	0	0	0	0	2
FBgn0011986	0	0	0	0	0	0	0	0	0	0	0	0	0	0	0
FBgn0011987	0	0	0	0	1	0	0	0	0	0	0	0	0	0	0
FBgn0011993	0	0	0	0	0	0	0	0	0	0	0	3	0	0	0
FBgn0011994	0	0	0	0	0	0	0	0	0	0	0	0	0	0	0
FBgn0011998	0	0	0	0	0	0	0	0	0	0	0	0	0	0	0
FBgn0011999	0	0	0	0	0	0	0	0	0	0	0	0	0	0	0
FBgn0012000	0	0	0	0	0	0	0	0	0	0	0	0	0	0	0
FBgn0012001	0	0	0	0	0	0	0	0	0	0	0	0	0	0	0
FBgn0012002	0	0	0	0	0	0	0	0	0	0	0	0	0	0	0
FBgn0012003	0	0	0	0	0	0	0	0	0	0	0	0	0	0	0
FBgn0012004	0	0	0	0	0	0	0	0	0	0	0	0	0	0	0
FBgn0012009	0	0	0	0	0	0	0	0	0	0	0	0	0	0	0
FBgn0012010	0	0	0	0	0	0	0	0	0	0	0	0	0	0	0
FBgn0012011	0	0	0	0	0	0	0	0	0	0	0	0	0	0	0
FBgn0012016	0	0	0	0	0	0	0	0	0	0	0	0	0	0	0
FBgn0012017	0	0	0	0	0	0	0	0	0	0	0	0	0	0	0
FBgn0012018	0	0	0	0	0	0	0	0	0	0	0	0	0	0	0
FBgn0012024	0	0	0	0	0	0	0	0	0	0	0	0	0	0	0
FBgn0012025	0	0	0	0	0	0	0	0	0	0	0	0	0	0	0
FBgn0012026	0	0	0	0	0	0	0	0	0	0	0	0	0	0	0
FBgn0012027	0	0	0	0	0	0	0	0	0	0	0	0	1	0	0
FBgn0012028	0	0	0	0	0	0	0	0	0	0	0	0	0	0	0
FBgn0012034	3276	2371	2115	1876	4052	2540	2114	3169	3433	2062	2030	1794	1920	2063	2159
FBgn0012036	16820	22655	18962	14545	28244	22479	14251	26843	27001	18585	21352	17430	15763	16371	15207
FBgn0012037	332	589	207	92	25	319	83	349	159	157	11	59	329	29	274
FBgn0012042	0	0	0	0	0	0	0	3	1	0	0	1	1	0	0
FBgn0012051	1541	712	645	688	1267	785	702	640	1348	571	599	473	611	641	620
FBgn0012058	5518	5116	6046	5200	4997	5914	5437	4763	3277	4413	5243	4347	4604	5212	4354
FBgn0012344	11	5	3	9	3	12	4	7	8	14	3	6	6	8	4
FBgn0013263	858	468	635	409	597	496	571	456	1018	467	422	418	497	571	620
FBgn0013269	21721	15838	15658	16916	23569	16083	14717	13327	13771	13945	14271	12504	14804	15029	14111
FBgn0013272	1102	1255	393	245	69	644	143	789	339	215	37	119	439	116	588
FBgn0013275	2	5	11	3	1	1	5	2	0	0	2	0	3	4	2
FBgn0013276	8	10	14	17	4	16	8	14	4	12	7	6	11	13	9
FBgn0013277	3	0	14	1	2	2	8	11	13	5	15	6	8	1	3
FBgn0013278	24	3	3	6	5	0	0	7	1	3	1	1	1	0	1
FBgn0013279	10	4	3	0	0	0	2	1	1	0	1	1	3	0	1
FBgn0013300	0	0	0	0	0	0	0	0	0	0	0	0	0	0	0
FBgn0013301	0	0	0	0	0	0	0	0	0	0	0	0	0	0	0
FBgn0013303	2878	2843	2144	1584	3175	2373	1915	2611	2003	2203	2154	1914	1958	1668	2307
FBgn0013305	2935	2290	1791	1456	3393	2236	1810	2552	2861	1928	1923	1628	1752	1668	2043
FBgn0013307	4	24	1	0	1	1	1	0	0	1	2	0	0	0	7
FBgn0013308	2	1	0	0	0	0	0	0	1	0	0	0	1	0	2
FBgn0013323	7	1	2	3	7	2	1	3	1	0	0	1	1	3	0
FBgn0013325	18972	35390	24121	20863	23259	29250	22226	38435	11493	25282	28734	23204	23282	22212	24329
FBgn0013334	1667	2125	2043	1569	2100	1979	1735	2773	938	1643	2002	1673	1436	1583	1803
FBgn0013342	64	99	5	6	6	26	12	23	9	6	7	6	15	4	60
FBgn0013343	2116	1739	1867	1296	1139	1621	2086	1652	2082	1512	1989	1564	1581	1526	1873
FBgn0013347	2029	3571	2875	2397	2029	3010	2678	3001	1723	2747	2839	2484	2971	2550	3187
FBgn0013348	7	9	6	1	2	4	7	3	5	5	1	1	4	3	11
FBgn0013432	884	1368	1198	1138	924	1290	1197	1267	347	1198	1320	1078	1150	1033	1234
FBgn0013433	18	14	3	3	5	10	6	7	2	3	0	1	1	0	12
FBgn0013435	720	700	626	623	937	767	564	660	941	618	623	534	597	519	550
FBgn0013467	35	82	0	1	3	11	6	10	3	7	2	4	10	1	27
FBgn0013469	47	44	34	2	2	46	11	41	16	11	2	8	22	3	42
FBgn0013531	957	774	706	681	1013	792	652	710	789	650	674	581	675	644	717
FBgn0013548	5125	5975	6819	6462	8174	6413	5762	8033	3772	5443	6196	5178	4571	5830	5375
FBgn0013563	2526	1610	1561	1480	2445	1666	1377	1593	2810	1389	1700	1362	1372	1525	1457
FBgn0013576	11172	11502	14833	12111	11886	13245	13377	11705	12053	11197	13744	11435	9994	12160	10401
FBgn0013672	15876	24360	16661	10862	23323	22057	20674	30167	19487	21513	18152	15161	13864	12574	24401
FBgn0013673	30	90	91	45	97	112	68	111	110	89	78	67	76	44	93
FBgn0013674	73879	91360	81729	44846	207115	91918	84569	121710	271087	85116	97649	76903	45153	60508	88080
FBgn0013675	18832	36271	25823	16394	46055	30383	25715	40323	51212	27607	31218	24171	18426	20156	33994
FBgn0013676	39138	69398	59209	34567	95284	61359	56109	88295	124018	55663	69381	52135	33304	49359	58553
FBgn0013678	15326	34257	20415	10309	43810	27314	23944	43316	42332	25699	30819	22398	13083	12277	28219
FBgn0013679	8468	9919	7983	5074	23324	9085	6668	10947	29323	8086	8839	7430	5434	5490	9896
FBgn0013680	327	626	485	275	1265	724	337	801	1400	660	588	452	327	264	575
FBgn0013681	204	1804	1263	690	413	1410	1144	2665	488	1275	1703	1130	755	815	1933
FBgn0013683	13	27	15	12	20	20	11	26	43	23	16	8	13	6	16
FBgn0013684	6097	7647	6309	3549	19870	7820	5497	11503	24150	6815	7787	5899	3643	3951	7612
FBgn0013685	92	87	72	36	100	79	55	96	406	69	92	61	54	43	100
FBgn0013686	2307584	1997835	1290055	984321	4928740	1834437	1254895	2015383	4638723	1626085	1483868	1385255	1099926	821866	1759128
FBgn0013688	25	81	24	20	67	44	46	56	40	50	26	20	68	22	55
FBgn0013689	0	2	2	0	0	1	0	1	2	2	1	3	2	0	1
FBgn0013690	0	0	0	0	0	0	0	0	0	0	0	0	0	0	0
FBgn0013691	0	0	0	0	0	0	0	0	0	0	0	0	0	0	0
FBgn0013692	0	0	0	0	0	0	0	0	0	0	0	0	0	0	0
FBgn0013693	0	0	0	0	0	0	0	0	0	0	0	0	0	0	0
FBgn0013694	0	0	0	0	2	0	0	0	1	0	0	0	0	0	0
FBgn0013695	0	0	0	0	0	0	0	0	0	0	0	0	0	0	0
FBgn0013696	0	0	1	0	0	0	0	1	0	0	0	0	0	0	0
FBgn0013697	0	0	0	0	0	0	0	0	0	0	0	0	0	0	0
FBgn0013698	0	0	0	0	0	0	0	0	0	0	0	0	0	0	0
FBgn0013699	0	0	0	0	0	0	0	0	0	0	0	0	0	0	0
FBgn0013700	0	0	0	0	0	0	0	0	0	0	0	0	0	0	0
FBgn0013701	0	0	0	0	0	0	0	0	0	0	0	0	0	0	0
FBgn0013702	0	0	0	0	0	0	0	0	0	0	0	0	0	0	0
FBgn0013703	0	0	0	0	0	0	0	1	0	0	0	0	0	0	0
FBgn0013704	0	0	0	0	0	0	0	0	1	0	0	0	0	0	0
FBgn0013705	0	0	0	0	0	0	0	0	0	0	0	0	0	0	0
FBgn0013706	0	0	0	0	0	0	0	0	0	0	0	0	0	0	0
FBgn0013707	0	0	0	0	0	0	0	0	0	0	0	0	0	0	0
FBgn0013708	0	0	0	0	0	0	0	0	0	0	0	0	0	0	0
FBgn0013709	0	0	0	0	0	0	0	0	0	0	0	0	0	0	0
FBgn0013710	5	0	0	0	27	0	0	0	32	0	0	0	0	0	0
FBgn0013717	3291	4655	4351	3873	4210	4164	3698	4494	3205	3867	3851	3398	3585	3709	3969
FBgn0013718	7510	6889	6922	5945	6753	6971	7305	6356	10617	6542	7372	6126	5792	6399	6661
FBgn0013720	1726	1770	1673	1574	1547	1843	1581	1949	2268	1442	1611	1434	1512	1584	1777
FBgn0013725	47	89	92	32	7	70	15	43	20	39	9	13	99	17	40
FBgn0013726	8396	14203	14128	11250	10854	12710	12672	14404	10249	12960	13727	11383	11891	12156	13398
FBgn0013732	7945	4827	5637	4956	5333	5396	5756	4067	9369	4729	5258	4424	4799	5308	5047
FBgn0013733	4573	2161	3200	3207	2177	2726	3758	2140	3588	2045	2912	2335	1851	3050	2251
FBgn0013746	5196	4436	4740	4369	5762	4686	3848	4258	3547	4102	4300	3686	4062	4278	4126
FBgn0013749	5524	8716	6915	5215	6910	7282	6247	8850	4486	7199	6425	5809	6113	5918	7279
FBgn0013750	5118	4722	4364	3594	4596	4827	4605	4241	3319	4498	4544	3923	3954	3811	4817
FBgn0013751	8	27	10	1	0	16	6	33	5	8	1	2	17	1	32
FBgn0013753	2486	3822	3503	2962	4186	3715	2861	4860	3154	3147	3104	2660	2758	2860	3316
FBgn0013755	14	224	98	114	97	84	22	80	6	207	38	91	154	80	103
FBgn0013756	17765	10679	16560	16207	14018	14089	18771	8405	21363	12420	16350	13053	13298	16639	14689
FBgn0013759	4515	3719	3760	3345	3929	4171	3228	3663	4752	3525	4127	3307	3000	3101	2914
FBgn0013762	1232	1684	1469	1092	1986	1581	1277	1736	1865	1357	1503	1220	1266	1088	1238
FBgn0013763	9443	6843	8429	8231	8671	7818	7027	6602	11780	5789	7047	5758	6906	8528	7029
FBgn0013764	2749	4126	4474	4318	4739	4455	3720	5560	2964	3867	3969	3311	3181	3874	3975
FBgn0013765	9532	4478	5589	5661	7126	5712	6004	4122	8793	4446	5315	4287	4918	5651	4896
FBgn0013767	3	5	6	0	1	1	0	0	0	3	1	0	5	1	4
FBgn0013770	16154	24972	22481	15636	19772	22266	18134	28884	15754	18991	22294	18131	17645	18263	19969
FBgn0013771	324	171	177	98	212	204	109	152	246	192	264	218	120	102	86
FBgn0013772	21	60	19	2	2	36	5	37	31	13	3	12	25	0	25
FBgn0013773	4169	2917	2858	3020	4952	3388	2930	2977	5650	2526	2859	2347	2386	2897	2515
FBgn0013799	3308	3358	4139	3651	3166	3953	4087	3274	3714	3510	4093	3451	3009	3506	3717
FBgn0013810	261	106	198	174	161	151	139	102	316	108	157	89	95	184	101
FBgn0013811	5	4	2	2	2	5	1	6	3	8	0	2	6	3	6
FBgn0013812	5	7	2	0	0	2	2	1	1	0	0	0	6	1	2
FBgn0013813	215	228	56	54	113	76	276	130	96	79	108	103	133	60	38
FBgn0013949	5	41	3	4	6	8	3	8	4	2	3	2	8	2	23
FBgn0013953	67	147	31	5	5	85	22	103	32	25	5	11	69	2	70
FBgn0013954	7585	18453	15020	11227	9133	15578	13023	20101	5132	14574	15489	12965	12587	11907	15453
FBgn0013972	5	24	4	2	0	3	3	2	1	1	1	1	4	0	11
FBgn0013973	2	18	2	1	1	2	1	2	7	1	1	1	1	0	8
FBgn0013981	6527	18961	13199	10089	9402	13114	11803	18236	7354	13032	13062	11342	12413	10932	15182
FBgn0013983	389	241	259	288	465	261	266	303	464	221	235	195	219	253	224
FBgn0013987	5084	6946	6352	4761	5610	6448	5646	6704	6479	5920	6284	5356	5414	5293	6066
FBgn0013995	7477	4868	5517	4950	9364	5468	5022	5166	9727	4410	5542	4391	4380	5196	4645
FBgn0013997	3315	1384	1405	1361	1872	1452	1518	1407	3247	1266	1417	1133	1155	1378	1462
FBgn0014000	2	27	3	1	1	12	6	18	1	3	0	2	14	0	13
FBgn0014002	16075	15889	14166	11737	16657	13920	11924	16574	10186	10799	12660	10388	11963	12299	12769
FBgn0014006	5023	3674	3544	2831	5080	3817	2771	3376	6366	3258	3624	3103	2970	2783	3026
FBgn0014007	8067	4713	4557	3533	4831	4447	4596	5016	8521	3566	5192	4013	3905	4299	4347
FBgn0014009	4011	2982	2920	2805	3886	3178	2848	2761	3363	2577	2795	2324	2793	2894	2967
FBgn0014010	6535	6254	5894	4722	6200	6726	6131	5933	3935	5968	6626	5605	5558	5036	6017
FBgn0014011	1016	1076	1020	762	902	916	1146	882	1191	915	1307	983	960	792	1023
FBgn0014018	2965	1107	1207	1225	2092	1374	1165	864	3079	1074	1167	994	1233	1032	1047
FBgn0014019	4	6	2	2	1	3	0	2	2	0	3	0	0	1	2
FBgn0014020	11327	8362	6240	6541	9697	7490	6520	7109	8169	6851	6824	6140	7134	6228	6945
FBgn0014022	1426	1261	1243	1207	1062	1317	1219	980	571	1196	1298	1140	1226	1223	1194
FBgn0014023	1195	2096	1411	1059	1887	1778	1365	2073	1243	1549	1597	1437	1447	1025	1340
FBgn0014024	3172	2144	2288	2444	3065	2324	1963	1979	3924	1968	2068	1755	1968	2028	1980
FBgn0014026	40051	57942	48597	46000	51201	54907	39647	59628	30507	46022	49562	41305	43495	45709	41099
FBgn0014028	2103	2438	2630	2689	2956	2716	2249	3047	2406	2164	2378	1962	1693	2184	2191
FBgn0014029	3220	3726	3519	3891	5182	3706	3141	3748	3318	2958	3114	2665	3141	3300	3150
FBgn0014031	25	38	14	18	20	32	16	26	14	26	20	21	15	18	30
FBgn0014032	2147	1668	1506	1540	2200	1903	1670	1749	1657	1504	1821	1400	1479	1687	1469
FBgn0014033	19	27	13	4	1	16	9	16	9	9	1	5	13	1	22
FBgn0014037	12106	14272	15999	11880	10332	13689	15111	14428	9684	12846	15340	12469	12163	12485	14242
FBgn0014073	9	17	1	1	2	5	1	3	8	1	1	2	1	4	8
FBgn0014075	8743	4520	5522	4938	5435	4887	5612	4944	9635	4097	5653	4208	4518	5501	4633
FBgn0014076	0	0	0	0	0	0	0	0	0	0	0	0	0	0	0
FBgn0014092	1028	1043	875	891	1155	1093	997	959	1060	938	978	800	953	901	910
FBgn0014127	6465	4825	5234	5074	5169	5660	5420	4354	6576	4682	5436	4467	4954	5091	4884
FBgn0014133	22138	21436	28224	26026	26707	26348	24477	20888	18541	20885	26045	20601	20885	24938	21302
FBgn0014135	19	48	19	8	1	27	4	15	10	10	5	4	20	2	22
FBgn0014141	3504	2325	3803	3216	2984	3107	3122	2148	3069	2251	3019	2309	2330	3330	2421
FBgn0014143	10	35	12	16	3	16	6	15	3	12	5	4	28	14	22
FBgn0014163	16922	15191	15959	10497	10203	12755	15645	11552	13028	12551	13317	11452	14204	12059	15961
FBgn0014179	52	107	47	19	9	57	14	55	31	20	3	16	55	3	54
FBgn0014184	16122	25803	20389	13292	23156	22349	17798	26689	23019	19219	20600	17409	16259	14927	19749
FBgn0014189	17907	18531	17432	16322	24306	18110	14591	18097	19391	15343	15712	13525	15269	16046	15497
FBgn0014269	2583	4318	4259	3866	3731	4269	3547	4239	3212	3727	3916	3207	3513	3776	3763
FBgn0014340	2576	1677	2234	2247	2973	2122	2228	1997	3318	1693	1965	1579	1479	2127	1982
FBgn0014342	34	97	87	68	30	114	73	84	46	47	56	58	106	97	77
FBgn0014343	66	79	65	20	7	58	13	66	15	31	1	15	66	2	56
FBgn0014366	2679	2968	3125	2962	3582	3034	2792	2823	2774	2789	2798	2324	2750	2892	2848
FBgn0014368	0	1	0	1	1	2	2	0	1	0	1	6	0	5	2
FBgn0014380	40	78	28	15	16	37	13	36	40	23	7	11	28	10	52
FBgn0014388	83	163	75	21	7	105	34	127	23	42	3	20	70	11	110
FBgn0014391	1831	4063	3040	2595	2629	3601	2860	4671	1845	3216	3529	2960	2474	2474	3219
FBgn0014395	89	61	104	100	43	97	104	65	91	86	75	66	93	88	84
FBgn0014396	3	4	0	0	0	2	3	3	3	3	1	0	2	1	6
FBgn0014411	5282	4779	5395	4908	4812	5392	5108	4646	4321	4584	5226	4196	4329	4759	4687
FBgn0014417	9814	4260	5205	5434	9538	5717	5280	4618	9977	4564	5895	4670	5163	5891	4287
FBgn0014427	3937	3911	3103	2933	5396	3751	2574	4128	5501	3048	3188	2636	3144	2863	2743
FBgn0014454	1	3	2	0	0	0	1	0	0	1	0	0	1	0	2
FBgn0014455	8199	13371	9550	9035	11573	12804	7220	13556	8171	9872	9702	7336	9619	8513	7056
FBgn0014464	2	1	0	1	1	0	4	2	6	2	3	0	0	3	1
FBgn0014465	3	3	1	1	0	2	3	3	2	2	5	1	1	2	1
FBgn0014466	0	0	1	0	0	1	0	1	1	0	2	0	1	0	0
FBgn0014469	3865	1642	1598	1489	2604	1826	1701	1480	3555	1508	1589	1384	1502	1531	1537
FBgn0014848	0	0	0	0	0	0	0	0	0	0	0	0	0	0	0
FBgn0014849	0	0	0	0	0	0	0	1	0	1	0	0	0	0	0
FBgn0014850	0	1	1	1	0	0	0	0	0	0	0	0	0	0	0
FBgn0014851	0	0	0	0	0	0	0	0	0	1	0	0	0	0	0
FBgn0014857	2691	3934	3924	3925	4077	3861	3363	4609	3352	3198	3148	2746	3236	3363	3302
FBgn0014859	8	4	2	0	3	7	0	1	5	2	1	4	3	2	1
FBgn0014861	15191	7161	8689	9341	14704	9055	8240	7201	18761	6783	7748	6296	7252	8242	6601
FBgn0014863	60	243	20	15	45	75	26	66	31	20	10	9	21	17	90
FBgn0014865	0	4	0	0	0	2	0	0	0	0	0	0	2	0	1
FBgn0014868	2536	5328	4587	3792	4392	4614	3333	6311	2418	3749	4375	3650	3647	3829	4126
FBgn0014869	6887	8741	8134	8162	9746	8993	8334	9475	8323	8019	9536	7575	7497	8012	7611
FBgn0014870	3045	3092	3336	3282	2315	3519	3598	2705	2903	2971	3457	2754	3011	2988	3277
FBgn0014877	3322	5106	3621	3086	3706	4610	3487	5130	3827	4243	4562	3776	3657	3052	3899
FBgn0014879	10283	10865	10585	9578	9513	10165	9649	9394	6634	9629	10066	8603	10123	9000	9531
FBgn0014903	0	0	0	0	1	0	0	1	0	0	0	0	0	0	0
FBgn0014906	5386	4604	4397	3616	5145	4871	4353	4963	5501	4075	4826	3922	3670	3794	4138
FBgn0014930	802	972	765	639	1217	1002	736	939	994	844	948	795	725	684	795
FBgn0014931	1928	1495	1505	1268	1626	1646	1368	1473	1368	1445	1660	1348	1299	1440	1347
FBgn0014949	4	14	5	8	1	9	4	10	6	9	7	7	15	3	4
FBgn0015000	2777	2144	2308	2007	3193	2310	1964	2181	3293	2110	2232	1862	1977	1974	1889
FBgn0015001	2	12	3	3	4	3	2	4	2	3	0	2	1	1	6
FBgn0015008	1	0	0	0	0	0	0	0	0	1	1	0	0	0	0
FBgn0015010	7	29	0	1	0	7	2	8	1	3	1	1	0	0	7
FBgn0015011	25	70	20	2	4	34	10	32	12	15	2	4	36	2	36
FBgn0015019	11105	15823	14924	13371	17596	15511	11674	18992	8659	13597	14944	12458	11336	12315	11857
FBgn0015024	13551	13907	12934	8191	11964	12152	14510	13877	7072	12328	13511	11812	11891	11022	15268
FBgn0015025	895	330	401	350	851	350	311	357	903	312	292	240	327	344	395
FBgn0015031	2128	2838	2492	2664	2247	2693	2269	2614	1592	2269	2411	2097	2287	2498	2353
FBgn0015032	28	71	1	0	2	4	1	4	2	7	0	8	2	0	27
FBgn0015033	0	0	0	0	1	1	0	0	1	0	0	0	0	0	0
FBgn0015034	12	7	2	2	3	5	2	2	4	1	0	1	2	4	2
FBgn0015035	1	0	0	0	0	0	0	0	0	0	0	0	0	0	0
FBgn0015036	8	14	13	6	6	9	10	16	7	6	8	8	5	10	6
FBgn0015037	0	7	1	0	0	1	3	2	1	0	0	0	1	0	8
FBgn0015038	0	0	0	0	0	2	0	1	0	0	0	0	0	0	1
FBgn0015039	5	33	0	0	4	6	1	2	0	5	1	1	3	0	21
FBgn0015040	0	0	0	0	0	0	0	0	0	0	0	0	0	0	0
FBgn0015075	1250	1532	1467	1307	1792	1626	1195	1492	1817	1170	1410	1088	1228	1250	1155
FBgn0015218	32627	23637	21622	20505	27988	26030	22974	21112	26643	21879	25170	20718	20846	20410	20838
FBgn0015221	8219	6955	8060	7289	7031	7583	6981	7518	9251	6380	7483	6051	6112	6992	6863
FBgn0015222	10409	13270	11864	9688	11195	12670	10248	13916	8116	10545	11614	9659	9851	10474	10489
FBgn0015229	7191	3919	4950	4355	4814	5307	4968	3657	6260	4218	4616	3917	3938	4445	4287
FBgn0015230	1	1	1	0	0	0	0	0	1	0	0	0	2	0	0
FBgn0015239	2910	2294	2023	1902	3295	2318	1867	2159	3806	2115	2189	1930	1862	1837	1992
FBgn0015240	3125	2004	2046	1572	3674	2204	1568	1890	3666	1735	1996	1597	1737	1508	1623
FBgn0015245	11031	16332	14376	12785	25161	17220	10131	24033	14637	14167	14924	12544	10864	11819	12979
FBgn0015247	3262	3905	3140	2736	4846	3785	2415	4455	4373	3380	3325	2907	2661	2694	2814
FBgn0015268	73	33	22	21	94	20	26	16	97	32	43	24	29	13	20
FBgn0015269	4291	1342	2267	2185	1692	1998	2538	1110	5188	1535	1952	1552	1599	2297	1608
FBgn0015270	4700	3210	2928	2681	4973	3509	2536	2937	6116	2840	2924	2401	2817	2477	2588
FBgn0015271	2913	1444	1529	1683	2695	1794	1648	1390	3411	1449	1491	1353	1604	1658	1547
FBgn0015277	694	977	827	600	1021	862	476	864	901	707	777	611	681	591	569
FBgn0015278	6787	3320	4497	4122	4904	4293	4467	3105	7435	3440	4248	3331	3354	4331	3666
FBgn0015279	6296	3670	4290	3795	4287	4514	4311	3212	7532	3585	4286	3455	3527	3729	3557
FBgn0015282	7501	8040	8384	8388	11937	8604	6705	7555	5857	6724	7414	6217	7549	8186	6284
FBgn0015283	6498	5519	6527	6074	6664	6494	4995	5170	5373	4792	5422	4413	5226	6021	4354
FBgn0015286	8756	5866	5231	4447	6797	6505	6745	6212	7722	6109	6583	5539	5187	4901	6639
FBgn0015288	4778	1548	1927	2251	3271	1976	1930	4727	6325	1559	1981	1676	1185	1721	1571
FBgn0015295	4441	3371	3571	3619	5795	3901	3108	4125	5660	3000	3350	2809	2951	3785	3084
FBgn0015296	2164	2239	1856	1702	2329	2138	1712	2136	2157	1956	1929	1615	1764	1668	1815
FBgn0015298	969	1378	1115	1049	1181	1324	1052	1353	908	1123	1182	1025	1108	1042	1186
FBgn0015299	1880	3770	2736	1751	2214	3093	2156	3978	1806	2836	2780	2482	2493	1989	2806
FBgn0015300	0	0	0	0	0	0	0	0	0	0	0	0	0	0	0
FBgn0015316	25	182	21	22	16	43	13	26	14	26	17	25	36	17	70
FBgn0015320	4737	6533	6118	5197	6167	6692	6004	7908	3310	5980	6306	5259	5042	5123	6186
FBgn0015321	8968	8144	7978	7459	9958	8557	7154	9442	5835	7190	8416	6953	6211	7020	7008
FBgn0015331	1144	968	1023	1138	1425	1286	1048	862	1044	939	1087	806	934	1028	874
FBgn0015336	2	3	0	0	0	1	0	2	0	0	0	0	0	0	0
FBgn0015338	1715	3350	2380	1847	2824	2748	1979	3693	2229	2358	2631	2210	2118	1951	2301
FBgn0015351	466	311	403	317	514	393	256	299	720	284	287	236	279	319	282
FBgn0015359	2004	2574	2420	2296	2310	2613	2201	2582	2033	2189	2493	2072	2004	2081	2136
FBgn0015360	4616	3843	4253	3805	3727	3886	3801	3749	4810	3016	4300	3246	3197	4100	3148
FBgn0015371	9359	10744	10902	8700	9168	10879	10077	11108	7783	9440	10963	8995	8908	9070	9500
FBgn0015372	1476	2251	2004	1605	1689	2016	1823	2160	1460	1851	1949	1673	1817	1700	2082
FBgn0015376	2681	1969	1826	1594	2251	2105	1669	1696	2927	1772	1888	1573	1747	1640	1525
FBgn0015379	958	1543	1688	1608	1590	1725	1443	2032	1230	1502	1603	1344	1102	1305	1512
FBgn0015380	128	161	56	28	13	100	35	120	40	36	4	17	81	10	105
FBgn0015381	0	4	1	0	0	1	0	1	0	1	0	0	0	0	0
FBgn0015391	13872	7185	9234	9348	9790	8559	9734	6209	10443	7039	8077	6734	7503	9177	7355
FBgn0015393	5173	9574	5909	4108	5400	8019	4954	8498	6117	7367	7577	6520	6650	4274	5878
FBgn0015396	14232	9871	9152	8289	11174	10136	9066	8697	15668	9378	10215	8603	9042	8317	8815
FBgn0015399	101	153	129	112	55	218	139	173	73	151	226	180	114	208	213
FBgn0015400	23	33	9	12	4	24	15	46	3	9	6	5	16	27	42
FBgn0015402	3970	2431	2990	3342	3596	3030	2979	2466	3728	2278	2686	2257	2406	3236	2562
FBgn0015477	10062	4293	6802	6448	6885	5406	6944	3736	11533	4821	5645	4774	5061	6636	5366
FBgn0015509	24996	24204	24792	21280	30229	23963	22089	24829	30016	22763	24455	20870	21831	21993	23729
FBgn0015513	9367	3330	4199	4039	4536	4178	5063	3068	9628	3422	4223	3415	3381	4096	3578
FBgn0015519	1	4	1	0	1	1	1	1	0	0	0	1	0	2	2
FBgn0015520	5528	4638	5258	4564	5135	5048	5321	4475	6601	4636	5223	4336	4552	4905	5139
FBgn0015521	9536	17902	12345	9815	11221	14929	11950	18601	7566	13040	14244	12043	10779	11044	12341
FBgn0015522	7376	7755	5754	4830	9032	7504	5944	8218	4951	6614	6987	5936	5421	4646	5735
FBgn0015524	22	34	12	0	2	21	5	24	5	6	1	7	16	2	25
FBgn0015527	2857	3745	3659	3409	4507	3756	2846	3617	1683	3233	3386	2977	3237	3151	3248
FBgn0015543	31	24	28	17	22	22	14	21	19	23	23	10	19	15	20
FBgn0015544	3860	2372	2582	2411	3035	3083	2750	2045	2956	2234	2630	2226	2238	2482	2345
FBgn0015546	6196	4122	3998	3562	6767	4378	3709	4684	7556	3749	4174	3344	3409	3679	3902
FBgn0015550	39	81	20	3	3	49	18	82	24	19	2	7	26	4	49
FBgn0015553	9490	5620	5655	5124	8593	6229	5178	4592	9436	5310	5674	4610	5392	4895	4778
FBgn0015558	156	241	130	117	98	127	108	114	70	131	153	114	194	59	138
FBgn0015561	8	14	7	2	0	8	2	10	2	4	0	0	9	0	13
FBgn0015568	933	773	713	681	1420	978	576	1019	1125	723	780	624	649	726	578
FBgn0015569	359	196	232	227	424	193	217	156	652	229	218	188	165	204	211
FBgn0015570	13	19	3	8	10	16	6	5	14	14	5	8	7	8	16
FBgn0015571	0	0	0	0	0	0	0	1	0	0	0	0	0	0	0
FBgn0015572	2	12	7	14	9	12	6	14	26	10	10	5	6	8	8
FBgn0015574	0	2	3	2	0	3	1	0	0	4	0	1	2	1	2
FBgn0015575	7	18	3	0	2	11	2	14	3	1	0	5	4	0	14
FBgn0015576	2	7	2	0	0	1	0	1	0	0	0	0	1	0	4
FBgn0015577	18	44	2	0	0	2	2	11	5	2	3	1	4	0	18
FBgn0015582	1148	1110	877	743	1591	1107	732	1203	1718	881	927	802	874	679	877
FBgn0015583	0	0	0	0	0	0	0	0	0	0	0	0	0	0	1
FBgn0015584	0	0	0	0	0	0	0	0	0	0	0	0	0	0	0
FBgn0015585	0	0	0	0	0	0	0	1	0	0	0	0	0	0	0
FBgn0015586	0	0	0	0	0	0	1	0	0	0	0	0	0	0	0
FBgn0015589	5260	2717	3341	3427	2891	3541	3604	2605	5128	2804	3574	2802	2610	3521	2516
FBgn0015591	3	15	3	3	1	4	1	3	4	4	2	5	3	2	6
FBgn0015600	8677	6390	8508	7194	5422	7865	8444	6030	8716	6153	8756	6795	5785	7439	5751
FBgn0015602	4383	4575	4324	4184	5213	4744	4404	4884	4100	4176	4122	3546	3915	4396	4763
FBgn0015609	208	218	75	45	27	123	54	124	71	50	17	29	93	30	141
FBgn0015614	7130	7547	6156	5251	6588	6887	6572	7200	5577	6414	7135	6019	5880	5541	6619
FBgn0015615	8668	4610	5856	5391	7317	5578	5511	4539	8999	4780	5688	4511	4814	5257	5299
FBgn0015618	784	1098	905	688	886	971	671	933	786	784	828	780	830	611	728
FBgn0015621	1140	1837	1444	1318	1806	1756	1300	1991	1225	1473	1549	1317	1331	1153	1359
FBgn0015622	8689	7223	7690	7532	7145	8139	7635	7274	6306	6587	7560	6308	6487	7452	6950
FBgn0015623	12730	9751	10804	9606	12639	10535	9523	10170	13723	8151	9797	8042	8031	9978	8908
FBgn0015625	19321	19202	23272	20348	19542	21106	21824	17720	30903	18488	21353	17683	19046	21035	21112
FBgn0015663	100	84	85	67	55	87	83	62	86	60	86	50	55	70	68
FBgn0015664	7687	5520	6111	6050	7249	6201	6400	4758	9681	5872	5756	4932	5866	6100	6407
FBgn0015714	36	47	14	14	10	16	21	18	21	17	12	16	22	25	21
FBgn0015721	29	39	27	10	5	42	9	30	35	13	0	6	33	1	27
FBgn0015737	7978	4879	5461	5880	6552	5720	5687	5152	9416	4151	5009	4241	4579	5628	4892
FBgn0015754	10257	13378	10112	8208	11649	12026	9673	13254	10080	10898	11477	9682	9459	8251	10443
FBgn0015756	31059	38782	27992	25250	34621	34264	26450	35903	13630	30500	33235	27948	30122	27115	30955
FBgn0015765	1622	783	694	698	1184	855	856	710	1786	819	780	686	737	746	828
FBgn0015766	93	250	14	13	38	99	19	66	38	10	6	11	20	19	83
FBgn0015770	0	0	2	0	0	0	0	0	0	0	0	0	0	0	0
FBgn0015772	7183	3947	4815	4375	4700	4934	5122	3904	6956	4048	4986	4002	3770	4665	4103
FBgn0015773	52	94	40	25	7	37	9	52	15	15	3	10	20	8	44
FBgn0015774	49	67	21	8	7	35	6	55	8	6	2	4	25	1	40
FBgn0015776	11443	8221	7666	6595	10361	9031	8173	8570	11025	7562	9128	7315	7055	7305	7769
FBgn0015777	224	610	131	55	64	250	73	324	100	109	37	57	179	30	289
FBgn0015778	27310	27535	28780	21222	19577	28096	30429	27246	14872	26283	32089	25923	23624	22997	26701
FBgn0015781	654	1267	1075	854	1083	1079	806	1308	864	1003	1072	904	907	817	932
FBgn0015789	11267	9582	9737	9097	10470	9638	9853	9084	10739	8711	9963	8301	8512	9271	9833
FBgn0015790	9371	15123	11275	9643	11864	14373	10884	16059	6716	12061	13121	11006	10322	9607	12154
FBgn0015791	2220	2128	1985	1720	1918	2366	2108	1971	1760	2016	2399	1894	1856	1831	2107
FBgn0015793	1150	1232	909	669	1374	1158	915	1157	937	976	1037	837	883	733	894
FBgn0015794	1039	1756	1174	893	1508	1384	1028	1592	988	1208	1245	1116	1161	923	1140
FBgn0015795	5600	4331	3674	2861	4377	4457	3693	3705	4623	3979	4281	3516	3639	3178	3775
FBgn0015797	3365	3791	3336	2866	3350	3863	3283	3633	3365	3277	3829	3154	3296	2896	3452
FBgn0015799	11509	10107	9906	9229	13093	11122	8569	9728	12616	8420	9833	8174	8126	8547	7437
FBgn0015801	418	325	345	338	331	320	317	266	349	223	252	244	260	358	273
FBgn0015803	3601	3546	3925	3174	3244	3385	3758	3408	4611	3204	3574	3040	3103	3362	3378
FBgn0015805	9345	10331	11146	11156	9964	10416	10491	8937	13204	9650	9889	8443	10444	10422	10855
FBgn0015808	1205	1408	1056	762	1713	1347	766	1510	1879	1128	1140	1121	1010	665	993
FBgn0015818	1908	1610	1713	1678	2083	1818	1543	2224	2402	1534	1598	1361	1425	1552	1451
FBgn0015828	3715	4886	4071	3468	5733	4878	3009	5658	2795	3853	4237	3591	3380	3172	3404
FBgn0015829	845	795	718	743	882	767	671	684	507	690	738	632	746	665	720
FBgn0015831	27	10	7	7	13	10	5	9	13	7	5	11	11	5	11
FBgn0015834	9887	8618	8280	8564	11556	9196	7119	7899	7938	7302	7969	6422	7799	8179	6833
FBgn0015838	3255	3415	3070	2423	2730	3491	2740	3465	2550	2851	3559	2821	2436	2540	2619
FBgn0015872	7	32	0	1	1	5	1	5	1	1	1	0	2	1	8
FBgn0015903	9133	6920	7077	6386	7461	7083	7750	6439	8787	6479	7383	5926	6580	6236	7128
FBgn0015904	12	46	7	0	1	16	5	31	5	10	1	5	8	3	36
FBgn0015905	2318	1321	1418	1479	2358	1563	1392	1267	2872	1139	1352	1060	1215	1402	1184
FBgn0015919	31	105	34	9	1	39	8	58	14	15	1	11	46	4	60
FBgn0015924	11501	8251	7623	6438	9355	9142	7728	8299	9166	7460	8673	7107	6971	6914	7445
FBgn0015925	4486	2423	2671	2770	3742	2840	2450	1989	4181	2363	2539	2219	2434	2561	2461
FBgn0015926	6056	7712	7540	7643	10071	8390	6724	8550	6291	7168	7489	6302	6285	6986	7048
FBgn0015929	11220	10268	10567	8973	13846	11485	8725	9743	14282	8790	9809	8112	9285	8752	8078
FBgn0015946	2	3	0	0	0	0	2	3	0	1	0	0	0	1	4
FBgn0015949	4232	4051	4273	3619	3305	4094	3782	2970	5040	3679	4001	3372	3694	3584	3622
FBgn0016013	71	47	3	0	1	9	4	24	1	9	4	4	7	3	47
FBgn0016031	7046	4377	5197	4683	5589	4852	5273	4204	6193	4656	5503	4380	4066	4981	4178
FBgn0016032	20	79	7	9	4	25	14	14	8	6	1	2	13	3	32
FBgn0016034	4931	4083	3998	3756	4806	4458	4009	3889	4175	4105	4402	3701	3750	3606	4120
FBgn0016036	182	114	177	183	154	199	162	103	283	132	194	136	163	120	169
FBgn0016038	2661	2771	2005	1765	3049	2590	2098	2629	1606	2439	2458	2156	2132	1956	2286
FBgn0016041	9754	10055	9322	8288	10246	9627	9670	8896	7348	9310	9861	8362	8814	8620	9376
FBgn0016047	21	36	10	3	2	13	10	11	5	1	0	2	11	8	21
FBgn0016053	14077	14576	10275	7575	16306	12841	10617	14785	13407	12059	12678	10530	10039	8391	11357
FBgn0016054	1962	939	936	942	2232	1040	982	1021	2436	1070	1075	922	1118	991	1164
FBgn0016059	8526	5908	6767	4947	5036	6061	6982	6124	10633	4956	7253	5373	5494	5894	5770
FBgn0016061	29	48	8	5	3	32	8	31	6	9	2	3	12	3	37
FBgn0016070	94597	58704	75770	62827	67553	68214	85880	49268	122571	63867	78621	62799	66472	69103	72140
FBgn0016075	129	526	31	41	41	141	37	135	40	61	19	22	43	15	222
FBgn0016076	19	68	12	31	8	19	12	34	18	12	2	4	25	6	44
FBgn0016078	1285	1228	1038	910	1196	1121	1019	1225	1081	924	1199	940	1069	903	949
FBgn0016080	126	56	107	112	110	69	86	51	156	46	71	64	70	116	59
FBgn0016081	3910	2252	3344	3423	2828	2926	3454	2139	5272	2456	2911	2390	2499	3375	2579
FBgn0016119	4085	5630	5122	5311	3758	5800	4646	5243	2432	5303	5526	4550	4909	5141	4826
FBgn0016120	4424	4857	4813	5312	5589	4921	4042	4609	3260	4317	4390	3703	4518	4893	4121
FBgn0016122	2072	1501	1541	1572	1425	1566	1521	1622	1986	1166	1506	1157	1391	1700	1523
FBgn0016123	13	30	6	4	13	6	2	12	4	7	4	10	4	10	13
FBgn0016126	7126	5619	3817	3229	7366	5024	4153	5420	6928	4679	4599	3947	3895	3160	4743
FBgn0016131	2047	1255	1243	1239	2234	1284	1166	1296	1928	1170	1152	999	988	1057	1160
FBgn0016641	5162	3141	4130	3910	3748	3920	3965	2852	5942	2942	3824	3048	2959	3892	2979
FBgn0016650	14	13	7	3	4	9	8	7	19	10	5	4	4	2	10
FBgn0016660	2	4	0	1	3	2	3	2	1	1	0	0	1	1	2
FBgn0016672	1013	1530	1076	1038	2108	1142	1021	1141	1309	908	1468	1112	1162	812	1117
FBgn0016675	0	2	0	0	0	0	0	0	0	0	0	0	0	0	0
FBgn0016684	50	48	23	23	24	29	25	20	54	14	14	6	19	24	27
FBgn0016685	15880	11775	12928	13420	16891	14043	12775	11819	13800	11133	11302	9994	11967	13617	12329
FBgn0016687	9231	12513	9882	8138	12502	10992	7763	12275	7423	10305	10690	9057	9303	8343	8433
FBgn0016691	4003	7278	5698	5473	7285	6357	4859	8049	4402	5554	5553	4932	5143	5192	5140
FBgn0016693	4891	5442	5086	4681	6881	5532	4540	5939	5022	4846	5486	4495	4073	4422	4802
FBgn0016694	397	551	354	255	348	454	429	543	236	352	382	303	295	284	516
FBgn0016696	12269	6437	7893	8225	9706	7405	7402	5735	11395	6404	7010	6008	6906	7679	6815
FBgn0016697	6695	10151	7750	6935	11639	8872	6664	10813	7081	7788	7528	6492	7336	6995	7791
FBgn0016698	1222	1012	1081	1123	1548	1222	899	1055	1441	956	973	816	924	1005	844
FBgn0016701	3222	2729	2128	1963	3005	2466	2415	2526	2106	2450	2550	2165	2269	2155	2297
FBgn0016715	21	25	11	3	13	23	15	21	24	14	12	11	16	4	17
FBgn0016726	7906	15931	10348	8268	7904	12649	10531	16047	3284	12105	12436	10694	11627	9895	12530
FBgn0016754	1518	1077	1368	1233	1048	1466	1404	1146	1304	1101	1347	1070	940	1149	1023
FBgn0016756	8765	4910	6924	6798	6059	6564	7077	4698	8306	4907	6024	4776	5221	6640	5101
FBgn0016762	212	291	179	124	181	227	122	185	216	189	200	172	211	103	146
FBgn0016794	4896	7893	7578	5936	7390	7165	6654	8608	7544	7206	7567	6574	5934	6328	7159
FBgn0016797	654	880	731	520	476	785	636	1096	548	741	886	758	693	529	697
FBgn0016917	16893	9894	10863	10391	11890	10780	12894	9429	23021	10443	11399	9500	9957	11420	11402
FBgn0016919	16	15	6	8	9	12	2	5	18	16	25	10	18	5	12
FBgn0016920	4	12	1	2	3	2	2	1	4	3	4	2	3	3	5
FBgn0016926	9778	3894	3429	3929	9865	4992	4812	6005	11874	4357	4301	3575	3747	3331	4803
FBgn0016930	3912	3108	3010	2542	2897	3074	3225	2880	3936	2750	3430	2679	2503	2796	2848
FBgn0016970	837	1295	827	554	1307	1183	801	1536	762	937	1041	852	826	649	985
FBgn0016974	159	38	53	50	74	41	29	33	65	29	37	30	44	62	43
FBgn0016975	0	0	0	0	0	0	0	0	0	0	0	0	0	0	0
FBgn0016976	0	0	0	0	0	0	0	0	0	0	0	0	0	0	0
FBgn0016977	16415	5545	10288	10028	5649	8868	12125	4593	14292	6063	8852	6751	6874	9917	6585
FBgn0016978	2243	4438	4223	3201	3776	4373	3079	5929	1037	3754	4272	3442	2920	3230	3479
FBgn0016983	15017	8797	9364	9126	15282	9282	9233	8836	17669	8306	8678	7471	8467	9366	9574
FBgn0016984	6944	5948	6516	5298	5706	6511	5513	5564	5955	5152	6782	5236	4778	5117	4683
FBgn0017414	783	609	518	519	920	679	550	664	697	580	632	497	509	551	598
FBgn0017418	5522	5136	4432	3832	4538	4818	4573	4568	3580	4463	4939	4180	4242	3901	4615
FBgn0017424	0	0	0	0	0	0	0	0	0	0	0	0	0	0	0
FBgn0017429	1010	1029	838	689	1175	1006	665	908	1190	855	915	803	786	645	659
FBgn0017430	1226	1323	1285	1142	1467	1441	1257	1507	1388	1281	1385	1121	1014	1296	1267
FBgn0017448	3119	1594	1830	2012	2232	2094	1459	1329	2770	1495	1853	1415	1291	2004	1544
FBgn0017456	0	0	0	0	0	0	0	0	0	0	0	0	0	0	1
FBgn0017457	3706	5230	4670	3839	5352	4846	4002	6110	3367	3957	4848	3720	3838	4010	4723
FBgn0017482	80	75	70	56	80	71	48	48	81	56	51	37	47	59	64
FBgn0017545	123536	104305	89372	75078	136999	106573	83101	93774	67853	89660	97989	81289	87151	79074	87892
FBgn0017550	3289	3107	3971	3996	3537	4237	3636	3240	3520	3046	3775	3021	2744	3574	3067
FBgn0017551	3878	5601	4603	3618	5049	5459	3742	5632	4834	4319	4921	3901	3804	3283	3584
FBgn0017556	0	0	0	0	0	0	0	0	0	0	0	0	0	0	0
FBgn0017558	5922	4848	5246	4801	5300	5285	5401	4135	6362	4824	5331	4432	4751	5205	5293
FBgn0017561	4890	3624	4518	4582	5303	4432	4503	5438	5623	3857	4521	3690	3119	4223	3682
FBgn0017566	2569	5575	6183	5340	4618	5774	4242	6723	1846	4912	5457	4516	4180	4890	4435
FBgn0017567	2120	1495	1460	1422	2505	1566	1254	1531	2627	1349	1317	1171	1257	1294	1421
FBgn0017572	3095	3054	2846	2883	3149	3228	2918	2780	2607	2827	3049	2622	2829	2626	2742
FBgn0017577	14144	13799	13245	11508	16157	14628	11156	13475	18156	11203	13925	11099	11126	11180	10584
FBgn0017578	910	1068	1021	792	756	1053	938	908	805	967	951	870	1072	880	1008
FBgn0017579	18776	29071	23189	21361	25889	27779	22084	29652	14187	24726	25648	21476	20228	21524	22466
FBgn0017581	31080	21510	29248	29615	20734	27747	31890	20081	21331	23143	29445	23190	22608	28608	24939
FBgn0017590	25	56	7	8	4	19	5	34	7	8	2	3	19	0	51
FBgn0019624	3972	7262	5379	4618	6767	6188	4910	10203	2759	5378	6037	4941	4653	4380	5716
FBgn0019637	0	0	0	0	0	0	0	0	0	0	0	0	0	0	0
FBgn0019643	7	35	2	3	1	9	4	7	3	1	4	3	4	0	14
FBgn0019644	4673	7741	6625	6555	8461	7124	5637	9040	5338	6942	7231	6404	5845	6180	6520
FBgn0019650	37	67	26	13	4	46	33	38	36	24	22	26	55	8	44
FBgn0019660	26	21	4	1	2	15	5	18	10	10	1	4	15	1	24
FBgn0019661	1030	1619	706	432	90	862	194	750	424	548	76	233	1097	152	938
FBgn0019662	2107	1035	1126	1159	1674	1257	1205	1134	1716	1058	1104	905	996	1136	1175
FBgn0019686	23480	18714	17610	14573	23974	20007	16448	16585	29428	16868	19725	16492	17343	14854	15062
FBgn0019809	2	5	6	1	0	6	0	6	2	3	0	0	3	1	7
FBgn0019828	0	0	0	0	0	0	0	0	0	0	0	0	0	0	0
FBgn0019830	2209	2619	2453	2499	4167	2787	2003	3273	2713	2198	2386	2003	2064	2279	2171
FBgn0019890	2970	1711	1896	2161	1804	2015	2056	1384	2431	1622	1911	1545	1788	2003	1903
FBgn0019925	4919	4830	5114	4108	4654	4747	4908	5550	6220	3916	5178	3923	4033	4743	4367
FBgn0019928	0	1	9	2	0	1	4	1	3	1	2	4	5	3	1
FBgn0019929	1	0	0	0	0	0	0	1	0	0	0	0	0	1	1
FBgn0019932	2188	2297	1776	1269	2829	2123	1684	2487	1547	1934	1936	1659	1630	1429	2026
FBgn0019936	15719	19588	15484	13397	12007	16850	13482	19967	15189	14674	17640	14058	13727	15655	15465
FBgn0019938	6591	2653	2923	2855	4733	2916	2767	2331	6638	2733	3095	2635	2932	2545	2855
FBgn0019940	6	3	0	0	0	1	1	2	0	1	0	0	1	0	2
FBgn0019949	1671	928	1082	1208	1633	1154	1087	922	1488	878	913	846	972	1125	933
FBgn0019952	33	75	29	6	3	34	7	38	13	17	0	6	34	3	46
FBgn0019957	3984	4386	4090	4329	5517	4553	3336	3983	4343	3925	3850	3448	3643	3944	3548
FBgn0019960	4062	3887	4651	4188	4978	4524	4035	3982	3519	3712	4178	3465	3424	3953	3610
FBgn0019968	5559	2161	3349	2915	4074	2824	2976	2455	5536	2249	2864	2369	2373	2963	2391
FBgn0019972	3437	4177	3852	3362	4410	4049	3406	4456	3976	3695	3499	3125	3055	3294	3660
FBgn0019982	925	1454	1015	1002	1465	1428	1059	1642	1215	1097	1159	953	963	933	971
FBgn0019985	325	152	111	83	180	110	73	92	205	142	150	129	104	87	123
FBgn0019990	4821	2593	3716	3431	3734	3523	3536	2286	6244	2543	3607	2736	2692	3532	2808
FBgn0020018	1274	1461	1244	1237	2324	1428	1088	1775	1690	1245	1311	1096	1124	1121	1251
FBgn0020224	11873	9188	8765	7874	10479	9310	9536	8170	15396	8540	10428	8329	8087	8419	8410
FBgn0020235	6173	11535	9040	8294	9988	10081	7751	10995	5217	9289	9968	8281	8305	7829	8218
FBgn0020236	7617	5488	5741	5412	6674	5820	4703	5231	11333	4607	5729	4487	4896	5551	4369
FBgn0020238	33915	39762	37436	31512	30144	38574	36261	36138	15786	34317	37223	32191	33803	33914	37624
FBgn0020248	5300	2694	2230	2157	5852	2682	2756	2812	7115	2445	2336	2123	2417	2102	2717
FBgn0020249	3519	2861	2499	2282	4913	2942	2270	3014	4009	2421	2674	2286	2419	2323	2570
FBgn0020251	1795	1081	1081	928	1137	1035	1165	1071	2057	937	1167	940	931	1054	893
FBgn0020255	46725	37252	29230	25570	38200	33051	28154	34526	26337	31545	32735	28457	28199	26849	31649
FBgn0020257	401	698	427	218	62	451	94	366	157	220	64	111	425	99	298
FBgn0020258	7	9	0	0	0	0	1	0	0	1	0	1	2	0	7
FBgn0020261	3858	3207	3776	3581	4477	3823	3225	3550	4040	2950	3265	2696	2722	3200	2763
FBgn0020269	16	40	2	6	7	10	3	17	1	3	3	3	11	2	25
FBgn0020270	3114	2319	2253	2108	3276	2518	2069	2176	3340	2215	2277	1912	2133	2102	2150
FBgn0020272	967	1787	1309	1256	1243	1587	903	1555	1779	1283	1458	1168	1500	1172	1278
FBgn0020277	0	0	0	0	0	0	0	1	0	0	1	1	0	0	1
FBgn0020278	2508	1834	2249	2074	2598	2056	1827	1573	2472	1590	1856	1437	1729	1944	1642
FBgn0020279	12539	19639	23230	18781	14327	20337	19813	21692	8465	17839	21401	17469	16165	19496	19224
FBgn0020280	3	1	1	1	0	0	3	1	0	1	0	1	1	1	0
FBgn0020294	31	52	10	17	6	16	16	19	20	8	18	8	21	8	28
FBgn0020299	180	190	85	72	16	128	32	88	39	40	1	26	168	19	97
FBgn0020300	218	358	266	249	184	364	308	395	249	279	287	247	328	278	338
FBgn0020304	4019	2837	3139	3407	3607	3239	2982	2982	3643	2816	2982	2667	2659	2997	2914
FBgn0020305	2038	3165	2478	2300	2986	2600	2175	3174	908	2445	2494	2174	2459	2268	2492
FBgn0020306	41102	23928	38109	36413	24300	30364	40514	20907	41769	26455	35638	27916	26905	35863	27702
FBgn0020307	21	63	22	9	6	34	7	41	4	10	1	7	23	3	35
FBgn0020309	6969	4841	4663	4335	5898	5187	4823	5168	5999	4597	5080	4261	4049	4158	4349
FBgn0020312	5282	3083	3313	3087	4911	3457	2995	3634	5568	2774	3231	2751	2632	3015	2996
FBgn0020369	7159	10887	8741	7451	11613	9830	6521	12334	6654	8510	9117	7465	7502	7276	8206
FBgn0020370	13789	9818	11902	11758	13818	12417	11397	9233	16570	9058	11393	9022	9915	11233	9174
FBgn0020371	0	1	0	0	0	0	0	0	0	0	0	0	1	0	1
FBgn0020372	13	29	10	5	4	23	14	22	3	12	9	11	17	3	19
FBgn0020376	2	1	3	0	2	0	3	1	0	1	0	0	0	2	2
FBgn0020377	139	223	152	152	18	132	30	62	19	75	14	33	225	37	88
FBgn0020378	22	32	12	3	2	22	4	30	6	5	0	1	19	0	21
FBgn0020379	1351	1107	1209	1140	1111	1202	1208	1087	1209	1025	1340	1089	936	1148	1086
FBgn0020381	496	458	425	365	622	410	344	469	580	315	302	279	407	373	328
FBgn0020385	1192	1621	1835	1768	1951	1599	1310	1657	1486	1346	1310	1144	1377	1529	1445
FBgn0020386	13940	12045	13759	12478	13824	13223	13935	11866	17554	11499	13087	10733	10765	12949	12669
FBgn0020388	3517	3127	3828	3422	5348	3335	3040	3533	3797	2923	3294	2644	2786	3266	3114
FBgn0020389	901	749	756	751	1128	889	650	744	1120	613	676	554	635	632	602
FBgn0020391	65	66	28	21	27	37	22	42	32	16	13	17	24	32	39
FBgn0020392	11433	6910	7210	6787	12207	7538	6147	6884	12745	6488	7120	5836	6476	6873	6377
FBgn0020399	1	0	0	0	0	0	0	0	1	0	0	0	0	0	0
FBgn0020407	1717	1581	1587	1401	1902	1564	1554	1539	1746	1430	1551	1298	1289	1439	1444
FBgn0020412	8910	4366	5966	6423	6345	5670	7356	4450	9907	4651	5765	4715	4810	6621	5869
FBgn0020414	546	382	307	291	520	395	317	350	485	325	254	239	291	306	322
FBgn0020415	2828	2122	2024	1596	2058	2115	1768	1919	2486	1587	2025	1554	1571	1890	1766
FBgn0020416	7	30	0	0	0	11	1	9	4	4	2	5	3	0	15
FBgn0020429	7	7	2	1	2	0	3	4	1	2	0	0	2	1	4
FBgn0020440	5549	3274	3505	2972	3908	3823	3975	2827	7226	3159	3947	3154	3285	3308	3298
FBgn0020443	19245	11624	11979	12122	15134	13391	13821	12024	18662	12073	13210	11148	11217	12333	12587
FBgn0020445	9647	4884	6119	6386	7262	6048	6978	5258	11100	5286	6257	5085	4916	6522	5469
FBgn0020493	1974	1026	1176	1017	1332	1400	1104	937	1515	963	922	837	955	974	1021
FBgn0020496	13824	16764	18650	12675	14001	15776	17811	17254	15950	15316	17284	14571	14047	14304	17369
FBgn0020497	18954	10562	12483	10819	13266	12769	13699	9245	21818	11349	13464	10790	11370	11174	12310
FBgn0020503	5109	3073	2952	2568	3156	3108	3072	2449	3905	2952	3419	2746	2769	2560	2909
FBgn0020506	0	2	0	0	2	0	0	0	0	0	0	0	0	0	0
FBgn0020508	2	3	0	0	0	0	0	0	0	0	0	0	1	0	4
FBgn0020509	0	0	1	0	0	0	0	0	0	0	0	0	0	0	0
FBgn0020510	3813	3374	3703	3583	3365	3828	3570	3245	4146	3166	3559	2863	2813	3450	3199
FBgn0020513	3747	2380	2353	2387	3554	2755	2179	2178	3879	2225	2474	2055	2309	2119	2220
FBgn0020518	0	0	0	0	1	1	0	0	1	0	0	0	0	0	2
FBgn0020521	53	71	14	10	6	31	9	36	12	11	4	8	35	5	52
FBgn0020545	1550	2650	2409	2281	2948	2646	1835	3295	2151	2235	2290	1922	1843	2086	2016
FBgn0020546	9	14	3	12	3	8	2	7	5	2	0	5	14	1	9
FBgn0020556	8	31	15	25	0	12	2	6	1	6	1	2	43	6	16
FBgn0020616	5345	2009	2132	1724	2934	2600	1785	1662	6025	1855	2025	1730	1871	1648	1551
FBgn0020617	5	12	1	0	1	2	3	12	1	2	0	2	5	0	3
FBgn0020618	29897	37350	33933	34180	47292	36021	28635	42669	32057	29742	35421	28606	27718	28767	28503
FBgn0020620	4513	3975	4354	3723	4169	4007	4273	3800	5274	3663	4093	3298	3382	3732	3896
FBgn0020621	7206	4322	5830	5427	5165	5306	6489	4052	9502	4640	5788	4723	4577	5585	5132
FBgn0020622	9904	7211	6289	4684	8153	7290	6448	6402	9768	6809	7765	6414	5584	4806	6173
FBgn0020626	3583	3292	4065	4083	5125	4077	3458	3896	3724	3183	3557	2977	3103	3724	3193
FBgn0020633	2137	1946	2187	2202	2551	2081	1841	1701	2901	1796	1734	1520	2010	2038	1782
FBgn0020637	163	614	11	0	51	140	14	132	1	85	27	41	96	0	420
FBgn0020638	24	399	5	1	14	85	13	62	0	32	22	15	50	0	184
FBgn0020639	2	65	0	0	2	17	2	8	0	9	4	2	11	0	33
FBgn0020640	0	0	0	0	0	1	0	0	0	0	0	0	0	0	0
FBgn0020641	1	4	1	0	0	1	0	2	0	0	0	0	1	0	5
FBgn0020642	27	140	2	0	4	13	3	22	0	13	7	7	15	0	64
FBgn0020643	0	0	0	0	0	0	0	0	0	0	0	0	0	0	0
FBgn0020644	0	0	0	0	0	0	0	0	0	0	0	0	0	0	0
FBgn0020645	1	18	0	0	1	0	0	2	0	2	2	0	0	0	7
FBgn0020646	0	0	0	0	0	0	0	0	0	0	0	0	0	0	0
FBgn0020647	3049	3536	4120	3607	3566	4020	3565	3842	2792	3240	3899	3170	2928	3311	3189
FBgn0020653	9246	8861	10669	10042	13258	9757	7088	9995	13225	7755	8971	7228	7459	9222	6936
FBgn0020655	3392	4335	4046	3691	4429	4431	3307	4908	3169	3671	4087	3321	3143	3544	3339
FBgn0020660	55	140	112	94	20	148	132	114	37	289	145	226	84	126	130
FBgn0020762	43	91	11	6	1	35	8	55	19	12	3	7	32	2	62
FBgn0020764	917	897	726	623	952	873	636	808	1292	715	749	671	677	518	662
FBgn0020765	0	1	0	0	0	0	0	0	0	0	0	0	0	0	0
FBgn0020767	4171	3281	3531	2851	5833	3669	3254	4568	5098	3424	3629	3189	2685	2803	3109
FBgn0020880	12	16	0	0	2	6	1	6	2	3	0	2	1	0	7
FBgn0020887	6718	5589	5876	4858	6720	6268	4922	5376	5890	5060	5575	4828	4826	4614	4440
FBgn0020906	10	15	0	0	0	3	0	2	0	0	1	1	2	0	11
FBgn0020907	3	18	2	2	1	3	0	9	0	1	0	0	2	0	7
FBgn0020908	112	129	166	111	224	149	137	130	252	153	128	125	71	79	129
FBgn0020909	1624	1485	1327	1272	2595	1648	1293	1834	2195	1357	1268	1155	1287	1332	1480
FBgn0020910	37481	30883	30850	34347	38318	33995	24624	30721	39269	24349	25037	21384	24537	29940	22297
FBgn0020912	18	55	6	4	2	35	11	23	11	3	0	4	17	3	33
FBgn0020930	1119	1233	1121	928	1556	1327	975	1463	1044	910	1127	923	884	991	905
FBgn0021738	0	4	1	0	1	3	3	1	3	1	1	0	2	1	1
FBgn0021742	4	5	4	3	1	4	3	5	0	0	0	0	4	3	6
FBgn0021750	1311	1033	951	999	1546	1184	853	959	1641	941	948	843	960	908	782
FBgn0021760	9090	4879	6346	5716	5439	6025	6598	4093	9783	4543	5969	4783	4827	5951	4848
FBgn0021761	11464	6097	8038	7978	9376	7528	7733	5430	17978	6316	7778	6337	6128	8106	6520
FBgn0021764	7928	4640	5484	4191	4244	4534	5527	4672	7951	3548	5649	4106	4151	4980	3764
FBgn0021765	4570	8157	7513	7022	9151	7556	6199	11944	4736	6983	7525	6251	5452	6206	6543
FBgn0021767	18	23	8	4	1	13	4	16	20	6	0	2	9	4	20
FBgn0021768	3622	4510	3881	3324	4371	4395	3478	4218	2190	3827	4386	3704	3664	3398	3603
FBgn0021776	381	804	507	491	87	505	132	443	76	291	31	113	688	135	357
FBgn0021795	2683	3696	3045	2721	2675	3618	2884	4025	2364	2896	3358	2759	2768	2438	2881
FBgn0021796	6512	2306	4111	3931	4600	3287	3831	2177	6992	2338	3050	2463	2819	3833	2427
FBgn0021800	3593	3158	3014	1944	2981	2784	3326	2990	2960	2818	3722	2990	2641	2466	3164
FBgn0021814	577	1035	772	668	933	987	721	999	749	786	877	688	788	639	754
FBgn0021818	6330	3222	4078	4380	3919	4087	4352	3005	5695	3305	3947	3195	3363	4044	3375
FBgn0021825	1968	2732	2517	2379	2794	2701	2214	3062	1627	2344	2480	2027	2021	2402	2478
FBgn0021847	3842	2767	2777	2311	4444	3078	2213	2759	5723	2603	2748	2336	2326	2314	2243
FBgn0021856	1418	1333	1094	1214	1550	1265	1118	1199	1172	1051	1075	926	1039	1129	1029
FBgn0021872	3846	5204	4740	3814	5428	5235	4020	5854	2049	4100	4597	3688	3655	3423	4103
FBgn0021874	424	430	368	291	563	464	197	439	463	316	289	287	318	241	250
FBgn0021875	344	331	298	258	290	310	229	309	333	263	291	250	275	216	206
FBgn0021895	4687	3634	3111	2912	4099	3600	3254	3433	4304	3362	3325	2906	3077	2908	3693
FBgn0021906	1520	3483	3092	3252	2583	3389	2917	4567	1675	3072	3209	2635	2218	2821	3024
FBgn0021944	2167	2001	2214	2237	2524	2314	1753	2120	3098	1729	1796	1511	1719	2042	1575
FBgn0021967	1365	3201	2227	1997	2670	2711	1917	3847	1646	2332	2370	2099	2049	1913	2599
FBgn0021979	4749	6861	7000	6477	5871	6403	6050	6082	7256	6222	6080	5330	6077	6366	6366
FBgn0021995	3072	2704	3042	2835	3565	3067	2613	2861	1750	2544	2727	2276	2397	2850	2719
FBgn0022023	6940	5385	4540	5517	7744	5288	3903	4914	3376	4221	4135	3684	4797	4553	3797
FBgn0022027	807	1528	1062	946	1278	1287	985	1827	769	1133	1169	972	911	866	1123
FBgn0022029	3802	2775	2548	2517	3208	2893	2614	2718	3679	2674	2830	2401	2481	2428	2753
FBgn0022069	8709	6485	7067	6849	9023	7555	6936	6278	10014	6115	6514	5450	6061	6650	6428
FBgn0022097	4981	6628	5240	3870	7862	6353	4368	7434	5270	5210	5683	4703	4468	4157	4743
FBgn0022153	7185	3369	4026	3407	4042	3945	3328	2928	7678	3027	3816	2989	3144	3354	2477
FBgn0022160	45	208	51	85	47	74	39	59	32	65	65	62	59	57	89
[truncated: 15,483 more rows]
