# Supplementary material for: Effect of heritable symbionts on maternally-derived embryo transcripts
Source: Sci Rep. 2019 Jun 20;9:8847. doi: 10.1038/s41598-019-45371-0 (PMC6586653; doi:10.1038/s41598-019-45371-0)
Supplement: Supplementary file 7 — Supporting Data File S3 [file 41598_2019_45371_MOESM7_ESM.zip]

Archive with 8 entries (5 files):
- SupportingDataFileS3/
- SupportingDataFileS3/2SampleInfo.txt
- __MACOSX/
- __MACOSX/SupportingDataFileS3/
- __MACOSX/SupportingDataFileS3/._2SampleInfo.txt
- SupportingDataFileS3/SampleInfo.txt
- __MACOSX/SupportingDataFileS3/._SampleInfo.txt
- __MACOSX/._SupportingDataFileS3
