# Supplementary material for: Effect of heritable symbionts on maternally-derived embryo transcripts
Source: Sci Rep. 2019 Jun 20;9:8847. doi: 10.1038/s41598-019-45371-0 (PMC6586653; doi:10.1038/s41598-019-45371-0)
Supplement: Supplementary file 7 — Supporting Data File S3 [file 41598_2019_45371_MOESM7_ESM.zip › SupportingDataFileS3/SampleInfo.txt]

Filename	Type
U.gaII	U
U.02	U
U.06	U
U.09	U
MSRO.gaII	MSRO
MSRO.01	MSRO
MSRO.05	MSRO
MSRO.08	MSRO
hy1.gaII	hy1
hy1.03	hy1
hy1.10	hy1
wmel.04	wmel
wmel.07	wmel
wmel.11	wmel
